# Supplementary material for: (E)-N′-(2-Chloro­benzyl­idene)-1-methyl-4-nitro-1H-pyrrole-2-carbohydrazide
Source: Acta Crystallogr Sect E Struct Rep Online. 2013 Dec 24;70(Pt 1):o99. doi: 10.1107/S1600536813034119 (PMC3914118; doi:10.1107/S1600536813034119)
Supplement: Supplementary file 1 [file e-70-00o99-sup1.cif]

##############################################################################
#                                                                            #
# This CIF contains the data in a paper accepted for publication in          #
# Acta Crystallographica Section E. It conforms to the requirements of       #
# Notes for Authors for Acta Crystallographica Section E, and has been       #
# peer reviewed under the auspices of the IUCr Commission on Journals.       #
#                                                                            #
# Full details of the Crystallographic Information File format               #
# are given in the paper "The Crystallographic Information File (CIF):       #
# a New Standard Archive File for Crystallography" by S. R. Hall, F. H.      #
# Allen and I. D. Brown [Acta Cryst. (1991), A47, 655-685].                  #
#                                                                            #
# The current version of the core CIF dictionary is obtainable from          #
# ftp://ftp.iucr.org/pub/cif_core.dic.                                       #
#                                                                            #
# Software is freely available for graphical display of the structure(s)     #
# in this CIF. For information consult the CIF software page                 #
# http://www.iucr.org/resources/cif/software.                                #
#                                                                            #
# This file may be used for bona fide research purposes within the           #
# scientific community so long as proper attribution is given to the journal # 
# article from which it was obtained.                                        #
#                                                                            #
##############################################################################
data_I
_database_code_depnum_ccdc_archive 'CCDC 977773'
_audit_creation_method     SHELXL-97
_journal_date_recd_electronic     2013-12-08
_journal_date_accepted     2013-12-18
_journal_name_full     'Acta Crystallographica, Section E'
_journal_year     2014
_journal_volume     70
_journal_issue      1
_journal_page_first     o99
_journal_page_last     o99
_journal_paper_category     QO
_journal_paper_doi     10.1107/S1600536813034119
_journal_coeditor_code     FF2124
_publ_contact_author
;
Wang Jinglin
Department of Chemistry, Changzhi University, Changzhi, Shanxi 046011,
People's Republic of China
;
_publ_contact_author_email     'jlwangczu@163.com'
_publ_contact_author_phone     '0086 355 2178 112'
_publ_section_title
;\
(<i>E</i>)-<i>N</i>'-(2-Chlorobenzylidene)-1-methyl-4-nitro-1<i>H</i>-pyrrole-\
2-carbohydrazide
;
loop_
    _publ_author_name
    _publ_author_footnote
    _publ_author_address
    'Wang, Jinglin' .
;
Department of Chemistry, Changzhi University,
Changzhi, Shanxi 046011
People's Republic of China
;
    'He, Rong' .
;
Department of Chemistry, Changzhi University,
Changzhi, Shanxi 046011
People's Republic of China
;
    'Xin, Zhijuan' .
;
Department of Chemistry, Changzhi University,
Changzhi, Shanxi 046011
People's Republic of China
;
    'Shen, Huiling' .
;
Department of Chemistry, Changzhi University,
Changzhi, Shanxi 046011
People's Republic of China
;
    'Wang, Cairong' .
;
Department of Chemistry, Changzhi University,
Changzhi, Shanxi 046011
People's Republic of China
;
_publ_section_synopsis     .
_chemical_name_systematic
;\
(<i>E</i>)-<i>N</i>'-(2-Chlorobenzylidene)-1-methyl-4-nitro-\
1<i>H</i>-pyrrole-2-carbohydrazide
;
_chemical_name_common     ?
_chemical_formula_moiety     'C13 H11 Cl N4 O3'
_chemical_formula_sum     'C13 H11 Cl N4 O3'
_chemical_formula_iupac     'C13 H11 Cl N4 O3'
_chemical_formula_weight     306.71
_chemical_melting_point     ?
_symmetry_cell_setting     monoclinic
_symmetry_space_group_name_H-M     'P 21/c'
loop_
    _symmetry_equiv_pos_as_xyz
    'x, y, z'
    '-x, y+1/2, -z+1/2'
    '-x, -y, -z'
    'x, -y-1/2, z-1/2'
_cell_length_a     13.7649(13)
_cell_length_b     12.4993(11)
_cell_length_c     8.1263(10)
_cell_angle_alpha     90.00
_cell_angle_beta     95.5230(10)
_cell_angle_gamma     90.00
_cell_volume     1391.7(2)
_cell_formula_units_Z     4
_cell_measurement_reflns_used     1539
_cell_measurement_theta_min     3.0
_cell_measurement_theta_max     25.211
_cell_measurement_temperature     298(2)
_exptl_crystal_description     block
_exptl_crystal_colour     yellow
_exptl_crystal_size_max     0.30
_exptl_crystal_size_mid     0.20
_exptl_crystal_size_min     0.16
_exptl_crystal_density_diffrn     1.464
_exptl_crystal_density_meas     ?
_exptl_crystal_density_method     'not measured'
_exptl_crystal_F_000     632
_exptl_absorpt_coefficient_mu     0.290
_exptl_absorpt_correction_type     multi-scan
_exptl_absorpt_process_details     '(SADABS; Bruker, 2005)'
_exptl_absorpt_correction_T_min     0.9179
_exptl_absorpt_correction_T_max     0.9550
_exptl_special_details     ?
_diffrn_ambient_temperature     298(2)
_diffrn_radiation_type     MoK\a
_diffrn_radiation_wavelength     0.71073
_diffrn_radiation_source     'fine-focus sealed tube'
_diffrn_radiation_monochromator     graphite
_diffrn_measurement_device_type     'Bruker SMART 1000 CCD'
_diffrn_measurement_method     'phi and omega scans'
_diffrn_detector_area_resol_mean     ?
_diffrn_reflns_number     6871
_diffrn_reflns_av_R_equivalents     0.0712
_diffrn_reflns_av_sigmaI/netI     0.0655
_diffrn_reflns_theta_min     1.49
_diffrn_reflns_theta_max     25.02
_diffrn_reflns_theta_full     25.02
_diffrn_measured_fraction_theta_max     0.998
_diffrn_measured_fraction_theta_full     0.998
_diffrn_reflns_limit_h_min     -15
_diffrn_reflns_limit_h_max     16
_diffrn_reflns_limit_k_min     -14
_diffrn_reflns_limit_k_max     14
_diffrn_reflns_limit_l_min     -6
_diffrn_reflns_limit_l_max     9
_diffrn_standards_number     ?
_diffrn_standards_interval_count     ?
_diffrn_standards_interval_time     ?
_diffrn_standards_decay_%     ?
_refine_special_details
;
Refinement of <i>F</i>^2^ against ALL reflections. The weighted <i>R</i>-factor
<i>wR</i> and goodness of fit <i>S</i> are based on <i>F</i>^2^, conventional
<i>R</i>-factors <i>R</i> are based on <i>F</i>, with <i>F</i> set to zero for
negative <i>F</i>^2^. The threshold expression of <i>F</i>^2^ >
\s(<i>F</i>^2^) is used only for calculating <i>R</i>-factors(gt) <i>etc</i>.
and is not relevant to the choice of reflections for refinement.
<i>R</i>-factors based on <i>F</i>^2^ are statistically about twice as large
as those based on <i>F</i>, and <i>R</i>- factors based on ALL data will be
even larger.
;
_reflns_number_total     2452
_reflns_number_gt     1435
_reflns_threshold_expression     I>2sigma(I)
_refine_ls_structure_factor_coef     Fsqd
_refine_ls_matrix_type     full
_refine_ls_R_factor_all     0.0980
_refine_ls_R_factor_gt     0.0605
_refine_ls_wR_factor_gt     0.1428
_refine_ls_wR_factor_ref     0.1641
_refine_ls_goodness_of_fit_ref     0.999
_refine_ls_restrained_S_all     0.999
_refine_ls_number_reflns     2452
_refine_ls_number_parameters     191
_refine_ls_number_restraints     0
_refine_ls_hydrogen_treatment     constr
_refine_ls_weighting_scheme     calc
_refine_ls_weighting_details
         'calc w=1/[\s^2^(Fo^2^)+(0.0787P)^2^+0.0000P] where P=(Fo^2^+2Fc^2^)/3'
_atom_sites_solution_hydrogens     geom
_atom_sites_solution_primary     direct
_atom_sites_solution_secondary     difmap
_refine_ls_shift/su_max     0.001
_refine_ls_shift/su_mean     0.000
_refine_diff_density_max     0.231
_refine_diff_density_min     -0.330
_refine_ls_extinction_method     none
_refine_ls_extinction_coef     ?
loop_
    _atom_type_symbol
    _atom_type_description
    _atom_type_scat_dispersion_real
    _atom_type_scat_dispersion_imag
    _atom_type_scat_source
    'C' 'C' 0.0033 0.0016
                         'International Tables Vol C Tables 4.2.6.8 and 6.1.1.4'
    'H' 'H' 0.0000 0.0000
                         'International Tables Vol C Tables 4.2.6.8 and 6.1.1.4'
    'O' 'O' 0.0106 0.0060
                         'International Tables Vol C Tables 4.2.6.8 and 6.1.1.4'
    'N' 'N' 0.0061 0.0033
                         'International Tables Vol C Tables 4.2.6.8 and 6.1.1.4'
    'Cl' 'Cl' 0.1484 0.1585
                         'International Tables Vol C Tables 4.2.6.8 and 6.1.1.4'
_computing_data_collection     'SMART (Bruker, 1999)'
_computing_cell_refinement     'SAINT (Bruker, 1999)'
_computing_data_reduction     'SAINT (Bruker, 1999)'
_computing_structure_solution     'SHELXS97 (Sheldrick, 2008)'
_computing_structure_refinement     'SHELXL97 (Sheldrick, 2008)'
_computing_molecular_graphics
                     'DIAMOND (Brandenburg, 1999) and SHELXTL (Sheldrick, 2008)'
_computing_publication_material
                             'PLATON (Spek, 2009) and SHELXTL (Sheldrick, 2008)'
loop_
    _atom_site_type_symbol
    _atom_site_label
    _atom_site_fract_x
    _atom_site_fract_y
    _atom_site_fract_z
    _atom_site_U_iso_or_equiv
    _atom_site_adp_type
    _atom_site_calc_flag
    _atom_site_refinement_flags
    _atom_site_occupancy
    _atom_site_symmetry_multiplicity
    _atom_site_disorder_assembly
    _atom_site_disorder_group
    Cl Cl1 0.29032(9) 1.16858(8) 1.00653(18) 0.1044(6) Uani d . 1 1 . .
    N N1 0.14340(19) 0.51021(19) 1.0868(3) 0.0508(7) Uani d . 1 1 . .
    N N2 -0.0430(2) 0.5940(3) 1.3388(4) 0.0712(9) Uani d . 1 1 . .
    N N3 0.24317(19) 0.7725(2) 1.0085(3) 0.0512(8) Uani d . 1 1 . .
    H H3 0.2231 0.7996 1.0964 0.061 Uiso calc R 1 1 . .
    N N4 0.30201(18) 0.83156(19) 0.9133(3) 0.0470(7) Uani d . 1 1 . .
    O O1 0.24317(17) 0.62828(16) 0.8366(3) 0.0587(7) Uani d . 1 1 . .
    O O2 -0.0656(2) 0.6852(3) 1.3780(4) 0.1057(12) Uani d . 1 1 . .
    O O3 -0.08399(19) 0.5122(3) 1.3789(3) 0.0907(9) Uani d . 1 1 . .
    C C1 0.2175(2) 0.6716(2) 0.9618(4) 0.0465(8) Uani d . 1 1 . .
    C C2 0.1506(2) 0.6203(2) 1.0708(4) 0.0451(8) Uani d . 1 1 . .
    C C3 0.0829(2) 0.6674(3) 1.1612(4) 0.0514(8) Uani d . 1 1 . .
    H H3A 0.0711 0.7403 1.1715 0.062 Uiso calc R 1 1 . .
    C C4 0.0352(2) 0.5839(3) 1.2344(4) 0.0561(9) Uani d . 1 1 . .
    C C5 0.0737(2) 0.4884(3) 1.1897(4) 0.0573(9) Uani d . 1 1 . .
    H H5 0.0554 0.4209 1.2235 0.069 Uiso calc R 1 1 . .
    C C6 0.2046(3) 0.4285(3) 1.0169(5) 0.0659(10) Uani d . 1 1 . .
    H H6A 0.2708 0.4362 1.0642 0.099 Uiso calc R 1 1 . .
    H H6B 0.2017 0.4376 0.8992 0.099 Uiso calc R 1 1 . .
    H H6C 0.1810 0.3586 1.0416 0.099 Uiso calc R 1 1 . .
    C C7 0.3117(2) 0.9297(2) 0.9548(4) 0.0483(8) Uani d . 1 1 . .
    H H7 0.2764 0.9569 1.0373 0.058 Uiso calc R 1 1 . .
    C C8 0.3779(2) 1.0000(2) 0.8743(4) 0.0467(8) Uani d . 1 1 . .
    C C9 0.3778(2) 1.1102(2) 0.8944(4) 0.0571(9) Uani d . 1 1 . .
    C C10 0.4438(3) 1.1761(3) 0.8256(5) 0.0698(11) Uani d . 1 1 . .
    H H10 0.4413 1.2498 0.8406 0.084 Uiso calc R 1 1 . .
    C C11 0.5133(3) 1.1319(3) 0.7348(5) 0.0698(11) Uani d . 1 1 . .
    H H11 0.5587 1.1756 0.6900 0.084 Uiso calc R 1 1 . .
    C C12 0.5154(3) 1.0231(3) 0.7108(5) 0.0659(10) Uani d . 1 1 . .
    H H12 0.5620 0.9933 0.6491 0.079 Uiso calc R 1 1 . .
    C C13 0.4481(2) 0.9577(3) 0.7784(4) 0.0568(9) Uani d . 1 1 . .
    H H13 0.4497 0.8843 0.7598 0.068 Uiso calc R 1 1 . .
loop_
    _atom_site_aniso_label
    _atom_site_aniso_U_11
    _atom_site_aniso_U_22
    _atom_site_aniso_U_33
    _atom_site_aniso_U_12
    _atom_site_aniso_U_13
    _atom_site_aniso_U_23
    Cl1 0.1002(9) 0.0517(6) 0.1730(14) 0.0028(6) 0.0731(9) -0.0179(7)
    N1 0.0553(16) 0.0427(14) 0.0560(18) -0.0065(13) 0.0130(13) 0.0045(13)
    N2 0.057(2) 0.102(3) 0.057(2) -0.019(2) 0.0189(16) 0.0023(19)
    N3 0.0646(18) 0.0459(15) 0.0477(17) -0.0109(13) 0.0286(14) -0.0042(12)
    N4 0.0549(16) 0.0436(15) 0.0455(16) -0.0057(13) 0.0199(13) 0.0025(11)
    O1 0.0821(17) 0.0499(12) 0.0490(14) -0.0105(12) 0.0310(12) -0.0064(11)
    O2 0.088(2) 0.121(3) 0.117(3) -0.010(2) 0.056(2) -0.027(2)
    O3 0.0637(17) 0.134(3) 0.077(2) -0.0337(18) 0.0193(14) 0.0198(18)
    C1 0.053(2) 0.0444(17) 0.045(2) -0.0027(15) 0.0197(15) 0.0023(14)
    C2 0.0476(18) 0.0425(16) 0.047(2) -0.0063(14) 0.0123(15) -0.0010(14)
    C3 0.0496(19) 0.0530(18) 0.054(2) -0.0032(16) 0.0153(16) -0.0007(16)
    C4 0.0516(19) 0.069(2) 0.050(2) -0.0095(18) 0.0160(16) 0.0016(17)
    C5 0.059(2) 0.059(2) 0.055(2) -0.0168(18) 0.0113(17) 0.0151(17)
    C6 0.075(3) 0.0447(18) 0.079(3) 0.0036(18) 0.014(2) 0.0010(18)
    C7 0.0515(19) 0.0442(18) 0.053(2) -0.0001(15) 0.0227(16) -0.0005(15)
    C8 0.0473(18) 0.0431(16) 0.052(2) -0.0039(15) 0.0150(15) 0.0006(14)
    C9 0.056(2) 0.0442(18) 0.074(3) -0.0032(16) 0.0199(18) 0.0008(17)
    C10 0.068(2) 0.0459(19) 0.098(3) -0.0110(18) 0.021(2) 0.0092(19)
    C11 0.061(2) 0.076(3) 0.074(3) -0.013(2) 0.016(2) 0.018(2)
    C12 0.063(2) 0.075(3) 0.064(3) -0.002(2) 0.0284(19) 0.003(2)
    C13 0.064(2) 0.0502(19) 0.059(2) -0.0029(17) 0.0220(18) 0.0008(16)
_geom_special_details
;
All e.s.d.'s (except the e.s.d. in the dihedral angle between two l.s. planes)
are estimated using the full covariance matrix. The cell e.s.d.'s are taken
into account individually in the estimation of e.s.d.'s in distances, angles
and torsion angles; correlations between e.s.d.'s in cell parameters are only
used when they are defined by crystal symmetry. An approximate (isotropic)
treatment of cell e.s.d.'s is used for estimating e.s.d.'s involving l.s.
planes.
;
loop_
    _geom_bond_atom_site_label_1
    _geom_bond_atom_site_label_2
    _geom_bond_site_symmetry_2
    _geom_bond_distance
    _geom_bond_publ_flag
    Cl1 C9 . 1.739(3) ?
    N1 C5 . 1.359(4) ?
    N1 C2 . 1.387(4) ?
    N1 C6 . 1.472(4) ?
    N2 O3 . 1.227(4) ?
    N2 O2 . 1.232(4) ?
    N2 C4 . 1.439(4) ?
    N3 C1 . 1.354(4) ?
    N3 N4 . 1.386(3) ?
    N3 H3 . 0.8600 ?
    N4 C7 . 1.276(4) ?
    O1 C1 . 1.234(3) ?
    C1 C2 . 1.483(4) ?
    C2 C3 . 1.374(4) ?
    C3 C4 . 1.397(4) ?
    C3 H3A . 0.9300 ?
    C4 C5 . 1.369(5) ?
    C5 H5 . 0.9300 ?
    C6 H6A . 0.9600 ?
    C6 H6B . 0.9600 ?
    C6 H6C . 0.9600 ?
    C7 C8 . 1.465(4) ?
    C7 H7 . 0.9300 ?
    C8 C9 . 1.387(4) ?
    C8 C13 . 1.402(4) ?
    C9 C10 . 1.383(5) ?
    C10 C11 . 1.379(5) ?
    C10 H10 . 0.9300 ?
    C11 C12 . 1.374(5) ?
    C11 H11 . 0.9300 ?
    C12 C13 . 1.388(4) ?
    C12 H12 . 0.9300 ?
    C13 H13 . 0.9300 ?
loop_
    _geom_angle_atom_site_label_1
    _geom_angle_atom_site_label_2
    _geom_angle_atom_site_label_3
    _geom_angle_site_symmetry_1
    _geom_angle_site_symmetry_3
    _geom_angle
    _geom_angle_publ_flag
    C5 N1 C2 . . 108.5(3) ?
    C5 N1 C6 . . 124.2(3) ?
    C2 N1 C6 . . 127.1(2) ?
    O3 N2 O2 . . 124.7(3) ?
    O3 N2 C4 . . 118.2(4) ?
    O2 N2 C4 . . 117.1(3) ?
    C1 N3 N4 . . 119.4(2) ?
    C1 N3 H3 . . 120.3 ?
    N4 N3 H3 . . 120.3 ?
    C7 N4 N3 . . 114.6(2) ?
    O1 C1 N3 . . 123.5(3) ?
    O1 C1 C2 . . 123.1(3) ?
    N3 C1 C2 . . 113.3(3) ?
    C3 C2 N1 . . 108.5(3) ?
    C3 C2 C1 . . 128.8(3) ?
    N1 C2 C1 . . 122.6(3) ?
    C2 C3 C4 . . 106.1(3) ?
    C2 C3 H3A . . 126.9 ?
    C4 C3 H3A . . 126.9 ?
    C5 C4 C3 . . 109.2(3) ?
    C5 C4 N2 . . 124.3(3) ?
    C3 C4 N2 . . 126.4(3) ?
    N1 C5 C4 . . 107.6(3) ?
    N1 C5 H5 . . 126.2 ?
    C4 C5 H5 . . 126.2 ?
    N1 C6 H6A . . 109.5 ?
    N1 C6 H6B . . 109.5 ?
    H6A C6 H6B . . 109.5 ?
    N1 C6 H6C . . 109.5 ?
    H6A C6 H6C . . 109.5 ?
    H6B C6 H6C . . 109.5 ?
    N4 C7 C8 . . 120.8(3) ?
    N4 C7 H7 . . 119.6 ?
    C8 C7 H7 . . 119.6 ?
    C9 C8 C13 . . 116.7(3) ?
    C9 C8 C7 . . 122.4(3) ?
    C13 C8 C7 . . 120.9(3) ?
    C10 C9 C8 . . 122.4(3) ?
    C10 C9 Cl1 . . 118.5(3) ?
    C8 C9 Cl1 . . 119.1(2) ?
    C11 C10 C9 . . 119.6(3) ?
    C11 C10 H10 . . 120.2 ?
    C9 C10 H10 . . 120.2 ?
    C12 C11 C10 . . 119.8(3) ?
    C12 C11 H11 . . 120.1 ?
    C10 C11 H11 . . 120.1 ?
    C11 C12 C13 . . 120.2(3) ?
    C11 C12 H12 . . 119.9 ?
    C13 C12 H12 . . 119.9 ?
    C12 C13 C8 . . 121.3(3) ?
    C12 C13 H13 . . 119.4 ?
    C8 C13 H13 . . 119.4 ?
loop_
    _geom_torsion_atom_site_label_1
    _geom_torsion_atom_site_label_2
    _geom_torsion_atom_site_label_3
    _geom_torsion_atom_site_label_4
    _geom_torsion_site_symmetry_1
    _geom_torsion_site_symmetry_2
    _geom_torsion_site_symmetry_3
    _geom_torsion_site_symmetry_4
    _geom_torsion
    _geom_torsion_publ_flag
    C1 N3 N4 C7 . . . . 171.3(3) ?
    N4 N3 C1 O1 . . . . -0.5(5) ?
    N4 N3 C1 C2 . . . . -177.2(3) ?
    C5 N1 C2 C3 . . . . -1.6(4) ?
    C6 N1 C2 C3 . . . . -177.2(3) ?
    C5 N1 C2 C1 . . . . -177.7(3) ?
    C6 N1 C2 C1 . . . . 6.7(5) ?
    O1 C1 C2 C3 . . . . -147.4(4) ?
    N3 C1 C2 C3 . . . . 29.3(5) ?
    O1 C1 C2 N1 . . . . 27.9(5) ?
    N3 C1 C2 N1 . . . . -155.5(3) ?
    N1 C2 C3 C4 . . . . 0.8(4) ?
    C1 C2 C3 C4 . . . . 176.6(3) ?
    C2 C3 C4 C5 . . . . 0.3(4) ?
    C2 C3 C4 N2 . . . . -178.9(3) ?
    O3 N2 C4 C5 . . . . -6.7(6) ?
    O2 N2 C4 C5 . . . . 175.1(4) ?
    O3 N2 C4 C3 . . . . 172.3(3) ?
    O2 N2 C4 C3 . . . . -5.9(6) ?
    C2 N1 C5 C4 . . . . 1.7(4) ?
    C6 N1 C5 C4 . . . . 177.5(3) ?
    C3 C4 C5 N1 . . . . -1.2(4) ?
    N2 C4 C5 N1 . . . . 178.0(3) ?
    N3 N4 C7 C8 . . . . 175.1(3) ?
    N4 C7 C8 C9 . . . . 168.3(3) ?
    N4 C7 C8 C13 . . . . -14.7(5) ?
    C13 C8 C9 C10 . . . . -0.6(6) ?
    C7 C8 C9 C10 . . . . 176.4(4) ?
    C13 C8 C9 Cl1 . . . . 178.0(3) ?
    C7 C8 C9 Cl1 . . . . -4.9(5) ?
    C8 C9 C10 C11 . . . . -0.7(6) ?
    Cl1 C9 C10 C11 . . . . -179.4(3) ?
    C9 C10 C11 C12 . . . . 1.2(6) ?
    C10 C11 C12 C13 . . . . -0.4(6) ?
    C11 C12 C13 C8 . . . . -1.0(6) ?
    C9 C8 C13 C12 . . . . 1.5(5) ?
    C7 C8 C13 C12 . . . . -175.6(3) ?
loop_
    _geom_hbond_atom_site_label_d
    _geom_hbond_atom_site_label_h
    _geom_hbond_atom_site_label_a
    _geom_hbond_site_symmetry_a
    _geom_hbond_distance_dh
    _geom_hbond_distance_ha
    _geom_hbond_distance_da
    _geom_hbond_angle_dha
    _geom_hbond_publ_flag
    N3 H3 O1 4_576 0.860 2.144 2.941(3) 154.03 yes
