# Supplementary material for: (E)-N′-(2-Chloro­benzyl­idene)-1-methyl-4-nitro-1H-pyrrole-2-carbohydrazide
Source: Acta Crystallogr Sect E Struct Rep Online. 2013 Dec 24;70(Pt 1):o99. doi: 10.1107/S1600536813034119 (PMC3914118; doi:10.1107/S1600536813034119)
Supplement: Supplementary file 2 [file e-70-00o99-Isup2.hkl]

# 
# h,k,l, Fc-squared, Fo-squared, sigma(Fo-squared) and status flag 
# 
data_I
_shelx_title ' 090928d in P2(1)/c' 
_shelx_refln_list_code          4 
_shelx_F_calc_maximum      332.16 
_exptl_crystal_F_000       632.00 
_reflns_d_resolution_high  0.8403 
 
loop_ 
 _symmetry_equiv_pos_as_xyz 
 'x, y, z' 
 '-x, y+1/2, -z+1/2' 
 '-x, -y, -z' 
 'x, -y-1/2, z-1/2' 
 
_cell_length_a    13.7649 
_cell_length_b    12.4993 
_cell_length_c     8.1263 
_cell_angle_alpha  90.000 
_cell_angle_beta   95.523 
_cell_angle_gamma  90.000 
 
_shelx_F_squared_multiplier     1.000 
 
loop_ 
 _refln_index_h 
 _refln_index_k 
 _refln_index_l 
 _refln_F_squared_calc 
 _refln_F_squared_meas 
 _refln_F_squared_sigma 
 _refln_observed_status 
   1   0   0      735.30      660.92     17.42 o 
   2   0   0      322.40      275.44      7.27 o 
   3   0   0       75.97       97.14      4.19 o 
   4   0   0     4110.22     3634.90     85.68 o 
   5   0   0     5271.52     5172.20    121.37 o 
   6   0   0     2428.24     2427.36     64.26 o 
   7   0   0      402.93      391.53     29.13 o 
   8   0   0      718.42      676.31     61.56 o 
   9   0   0      685.00      789.65     52.55 o 
  10   0   0        8.84       11.41     12.61 o 
  11   0   0       57.54       31.83     11.41 o 
  12   0   0      149.45      168.75     19.22 o 
  13   0   0      462.44      520.07     33.63 o 
  14   0   0       72.93       60.05     16.82 o 
  15   0   0       70.31       77.47     15.61 o 
  16   0   0        3.15        7.81     10.81 o 
   1   1   0      919.48      890.48     22.36 o 
   2   1   0     1292.08     1233.25     37.69 o 
   3   1   0     2479.69     2485.24     69.82 o 
   4   1   0     1227.97     1165.91     47.59 o 
   5   1   0       17.23       18.69      2.75 o 
   6   1   0        6.92        2.35      2.97 o 
   7   1   0      239.40      198.21     20.89 o 
   8   1   0      562.99      499.89     32.16 o 
   9   1   0      283.01      269.40     14.22 o 
  10   1   0      255.37      244.42     15.22 o 
  11   1   0       41.23       42.95      9.66 o 
  12   1   0      147.37      147.70     14.22 o 
  13   1   0      146.47      166.90     14.65 o 
  14   1   0       22.79       26.12      9.77 o 
  15   1   0       10.75       16.35      7.50 o 
  16   1   0        0.25       13.21     11.71 o 
   0   2   0     3363.70     3373.12    390.35 o 
   1   2   0      257.63      284.31      6.33 o 
   2   2   0     6821.77     6484.74    159.43 o 
   3   2   0      766.54      813.06     21.27 o 
   4   2   0     2827.55     2826.96     66.82 o 
   5   2   0       35.46       37.36      5.21 o 
   6   2   0      473.90      481.29     16.93 o 
   7   2   0      255.44      260.19     13.20 o 
   8   2   0       38.55       30.53      5.06 o 
   9   2   0       69.66       65.48      5.80 o 
  10   2   0       13.38       12.03      8.70 o 
  11   2   0        1.09       -0.86      7.44 o 
  12   2   0        4.31       -1.53      7.35 o 
  13   2   0        5.47        5.06      8.89 o 
  14   2   0        1.09        3.09      7.61 o 
  15   2   0        4.17        9.30      9.12 o 
  16   2   0        0.50        3.28      7.00 o 
   1   3   0       10.57        7.08      3.95 o 
   2   3   0      303.17      256.27      6.59 o 
   3   3   0      189.38      182.79      7.01 o 
   4   3   0        7.24        5.28      4.11 o 
   5   3   0        0.60       -2.03      4.68 o 
   6   3   0     2117.00     2229.28     66.69 o 
   7   3   0      579.96      652.68     25.65 o 
   8   3   0       67.71       81.89      9.43 o 
   9   3   0       44.04       33.36      4.93 o 
  10   3   0       16.77       33.78     12.61 o 
  11   3   0       12.51       16.02      8.64 o 
  12   3   0       30.18       27.24      8.64 o 
  13   3   0        4.62        1.50      6.79 o 
  14   3   0        2.21        5.54      8.21 o 
  15   3   0        3.85       13.12     18.32 o 
   0   4   0     1373.99     1385.20     21.23 o 
   1   4   0       80.99       66.68      4.89 o 
   2   4   0     1496.91     1538.42     44.12 o 
   3   4   0      594.57      518.65     11.54 o 
   4   4   0     1556.14     1618.35     22.11 o 
   5   4   0        7.29       10.31      5.56 o 
   6   4   0      270.79      284.63     10.73 o 
   7   4   0      182.63      182.79      9.46 o 
   8   4   0       16.08       18.46      5.95 o 
   9   4   0       47.59       57.47      8.08 o 
  10   4   0       13.17        1.20      9.61 o 
  11   4   0       60.62       51.30     11.67 o 
  12   4   0       82.46       89.79     12.74 o 
  13   4   0       14.70       26.26      9.49 o 
  14   4   0        3.41       -3.30      6.79 o 
  15   4   0       24.99       23.31     10.17 o 
   1   5   0       58.58       53.67      5.81 o 
   2   5   0     2289.96     2367.70     27.83 o 
   3   5   0        1.38        0.25      4.04 o 
   4   5   0      317.65      342.49     11.19 o 
   5   5   0      112.97      116.56      7.96 o 
   6   5   0      795.16      811.34     17.59 o 
   7   5   0      231.80      275.62     11.84 o 
   8   5   0      456.83      479.56     25.26 o 
   9   5   0       31.30       41.10      7.03 o 
  10   5   0       10.91        5.79      9.23 o 
  11   5   0        0.65       -4.45      8.08 o 
  12   5   0        7.54        0.92      8.51 o 
  13   5   0       30.76       37.67      9.74 o 
  14   5   0        0.91        2.42      8.51 o 
  15   5   0       55.34       72.39     14.01 o 
   0   6   0     6565.65     6999.17    150.74 o 
   1   6   0      119.91      129.58      6.70 o 
   2   6   0      127.78      119.85      7.29 o 
   3   6   0        0.29        6.63      4.75 o 
   4   6   0       66.13       87.19      7.59 o 
   5   6   0     2467.39     2791.87     92.84 o 
   6   6   0      273.71      278.48     12.24 o 
   7   6   0       39.60       42.17      7.44 o 
   8   6   0      131.67      120.22      9.70 o 
   9   6   0       97.35      117.14      9.79 o 
  10   6   0      151.35      214.70     15.92 o 
  11   6   0       74.79       77.74     13.76 o 
  12   6   0        0.74        0.38      7.61 o 
  13   6   0      164.94      215.19     18.67 o 
  14   6   0      215.21      271.69     43.84 o 
   1   7   0      414.19      332.77     10.02 o 
   2   7   0       32.60       41.23      5.59 o 
   3   7   0      326.27      333.78     11.07 o 
   4   7   0      277.43      286.33     12.20 o 
   5   7   0      223.70      224.56     10.97 o 
   6   7   0      330.93      395.28     19.56 o 
   7   7   0       14.34       22.05      6.55 o 
   8   7   0      126.58      136.58     11.11 o 
   9   7   0        0.02        1.37      6.52 o 
  10   7   0       15.28       13.54      8.37 o 
  11   7   0       40.44       51.25     17.12 o 
  12   7   0       18.08       26.90      9.92 o 
  13   7   0        9.86       23.12     13.51 o 
  14   7   0        0.36       -1.86      8.27 o 
   0   8   0        1.49       10.98     12.01 o 
   1   8   0       12.76        9.08      3.91 o 
   2   8   0      148.99      168.44      8.75 o 
   3   8   0      482.53      544.33     14.40 o 
   4   8   0      374.30      389.31     16.52 o 
   5   8   0      101.46      100.44      9.35 o 
   6   8   0        0.79       -2.97      5.87 o 
   7   8   0      114.86      136.59     11.60 o 
   8   8   0      992.56     1145.24     26.20 o 
   9   8   0      155.89      169.70     12.63 o 
  10   8   0      185.52      204.98     17.82 o 
  11   8   0        0.11        0.04     11.37 o 
  12   8   0       75.98      101.51     22.82 o 
  13   8   0       19.16       33.82     24.62 o 
   1   9   0      234.88      211.40      9.52 o 
   2   9   0        9.61        8.71      5.86 o 
   3   9   0        1.96        1.75      5.38 o 
   4   9   0      240.19      227.33     12.34 o 
   5   9   0       91.45      103.30     10.62 o 
   6   9   0       22.38       23.55      8.20 o 
   7   9   0        0.09        4.70      6.94 o 
   8   9   0        0.59       -2.55      7.68 o 
   9   9   0       95.33      121.18     11.60 o 
  10   9   0        1.19        2.45     10.17 o 
  11   9   0        4.97       -6.25      8.37 o 
  12   9   0        6.67        0.53     10.39 o 
   0  10   0        9.25       -9.01     10.21 o 
   1  10   0      129.39      127.80      8.69 o 
   2  10   0      195.26      188.02     14.81 o 
   3  10   0        2.74        5.22      6.40 o 
   4  10   0      333.52      351.02     15.47 o 
   5  10   0      137.32      135.49     11.16 o 
   6  10   0        1.80       -1.47      6.08 o 
   7  10   0       51.22       52.63      8.23 o 
   8  10   0       27.61       26.35      8.28 o 
   9  10   0       63.35       58.71      9.51 o 
  10  10   0       36.14       45.96     13.37 o 
  11  10   0        3.00       -4.66     10.40 o 
  12  10   0        0.56       -2.27     12.31 o 
   1  11   0       67.51       64.33      6.92 o 
   2  11   0        3.26        3.76      5.31 o 
   3  11   0      141.62      154.71     12.12 o 
   4  11   0      151.53      160.55     11.86 o 
   5  11   0        2.34       -0.99      5.96 o 
   6  11   0      134.35      144.65     12.24 o 
   7  11   0       14.85       11.86      6.55 o 
   8  11   0       48.99       65.76      9.92 o 
   9  11   0       59.67       93.62     12.72 o 
  10  11   0        0.02       -7.59     13.21 o 
   0  12   0      604.80      529.72     23.34 o 
   1  12   0       16.78        6.70      5.60 o 
   2  12   0       95.17      106.61      9.86 o 
   3  12   0      244.24      237.62     29.77 o 
   4  12   0        4.69       -3.29      5.21 o 
   5  12   0       88.36      103.40     11.19 o 
   6  12   0        1.30       -8.30      5.53 o 
   7  12   0       10.73       15.44      8.71 o 
   8  12   0      110.41      121.21     12.39 o 
   9  12   0       22.06       31.62      9.29 o 
   1  13   0       66.87       74.96      7.72 o 
   2  13   0       65.62       69.63      9.26 o 
   3  13   0        5.35       18.05      7.73 o 
   4  13   0       24.80       26.69      7.25 o 
   5  13   0       37.12       43.80      8.73 o 
   6  13   0       41.67       65.58      9.95 o 
   7  13   0        0.00       -2.86      9.31 o 
   0  14   0       27.05       22.16     13.21 o 
   1  14   0       25.89       25.66      7.56 o 
   2  14   0        0.13        1.89      5.38 o 
   3  14   0        4.48        1.59      6.97 o 
   4  14   0        3.17        7.50      7.07 o 
   5  14   0       18.90       27.38      7.52 o 
 -16   1   1        2.32        7.79      8.21 o 
 -15   1   1        5.41       15.78      9.97 o 
 -14   1   1      250.00      246.67     17.53 o 
 -13   1   1      219.14      215.50     23.72 o 
 -12   1   1      150.58      155.78     28.23 o 
 -11   1   1      119.01      112.84      8.52 o 
 -10   1   1      165.59      177.81      9.82 o 
  -9   1   1      139.56      129.73      8.13 o 
  -8   1   1     1138.80     1052.34     13.31 o 
  -7   1   1        0.26       -0.45      1.93 o 
  -6   1   1      163.27      148.63      7.03 o 
  -5   1   1      234.13      227.06      5.28 o 
  -4   1   1       14.63       14.29      2.73 o 
  -3   1   1     4455.89     4101.41     75.10 o 
  -2   1   1     1046.31     1043.51     21.25 o 
  -1   1   1     5417.64     5093.61     86.07 o 
   0   1   1     1236.38     1266.12    106.90 o 
   1   1   1      225.75      244.05     11.52 o 
   2   1   1      104.92      117.32      8.54 o 
   3   1   1    21347.92    20130.82   1299.95 o 
   4   1   1       91.71      102.04      8.41 o 
   5   1   1     3672.44     3437.11    168.85 o 
   6   1   1      336.29      261.83     23.14 o 
   7   1   1       57.84       46.97      4.16 o 
   8   1   1        0.08       -4.51      3.50 o 
   9   1   1      129.34      122.16      6.84 o 
  10   1   1      150.69      143.28      7.48 o 
  11   1   1       34.84       24.19      8.80 o 
  12   1   1       18.27       16.45      7.89 o 
  13   1   1       32.42       32.66      8.89 o 
  14   1   1        8.20       28.56      9.74 o 
  15   1   1       66.58       66.50     12.01 o 
  16   1   1       88.42       93.58     12.48 o 
 -16   2   1       16.71       39.67     11.63 o 
 -15   2   1       51.02       58.70     11.37 o 
 -14   2   1       21.18       19.44      8.03 o 
 -13   2   1       68.51       75.14     12.31 o 
 -12   2   1       14.32       17.24      9.97 o 
 -11   2   1        6.35        2.70      7.22 o 
 -10   2   1       85.79       79.20      7.52 o 
  -9   2   1      282.12      265.75     10.33 o 
  -8   2   1     2334.06     2113.15    114.86 o 
  -7   2   1      499.58      507.79      9.00 o 
  -6   2   1       32.48       30.39      3.78 o 
  -5   2   1     1769.63     1627.16     17.93 o 
  -4   2   1     2326.35     2236.02     37.24 o 
  -3   2   1      437.03      421.64     12.41 o 
  -2   2   1      166.44      174.56      4.81 o 
  -1   2   1      796.83      730.34     10.08 o 
   0   2   1      268.93      239.17      8.02 o 
   1   2   1    20452.44    20840.48    918.35 o 
   2   2   1     2219.87     2237.29     90.53 o 
   3   2   1     4896.14     4775.05    266.22 o 
   4   2   1       25.99       41.01      6.33 o 
   5   2   1       56.72       55.68      5.48 o 
   6   2   1        5.29       19.11      7.34 o 
   7   2   1        2.01        0.41      3.56 o 
   8   2   1      246.80      215.90     28.78 o 
   9   2   1       24.45       18.55      6.50 o 
  10   2   1      146.61      128.32     17.65 o 
  11   2   1       25.63       35.63      8.80 o 
  12   2   1       43.12       56.45     10.19 o 
  13   2   1       23.57       35.13      9.77 o 
  14   2   1        0.66        3.67      7.50 o 
  15   2   1        8.29        5.38      8.70 o 
 -16   3   1        3.82       18.27     10.51 o 
 -15   3   1       24.88       32.09     10.09 o 
 -14   3   1        1.42        1.56      7.99 o 
 -13   3   1       36.30       40.15     12.61 o 
 -12   3   1      354.25      348.46     19.96 o 
 -11   3   1       46.72       35.43     16.21 o 
 -10   3   1       47.22       33.66      7.27 o 
  -9   3   1       45.30       46.66      6.40 o 
  -8   3   1      195.90      173.37      6.64 o 
  -7   3   1     1354.75     1351.71     15.46 o 
  -6   3   1     1032.80     1058.45     14.74 o 
  -5   3   1     1425.03     1435.43     16.59 o 
  -4   3   1      537.86      500.97      7.02 o 
  -3   3   1      926.04      947.88     11.46 o 
  -2   3   1      567.33      562.17      8.99 o 
  -1   3   1        1.23       -1.80      4.51 o 
   0   3   1     3653.58     3715.05     67.64 o 
   1   3   1     1384.28     1368.33     41.69 o 
   2   3   1     1474.96     1469.79     46.92 o 
   3   3   1     1920.89     1993.58    110.74 o 
   4   3   1      676.21      703.37     52.20 o 
   5   3   1     2221.63     2328.56    179.00 o 
   6   3   1      103.35      103.25      7.74 o 
   7   3   1     1479.21     1572.44    146.87 o 
   8   3   1      274.57      243.30     48.52 o 
   9   3   1      656.96      578.34     95.34 o 
  10   3   1        0.04        0.23      3.56 o 
  11   3   1        0.02        5.12      7.77 o 
  12   3   1        7.27       10.44      8.70 o 
  13   3   1        5.87       13.87      8.11 o 
  14   3   1       22.99       30.95     10.17 o 
  15   3   1        5.71       24.24      9.97 o 
 -15   4   1        0.07        4.89      9.81 o 
 -14   4   1       18.67       22.73     19.52 o 
 -13   4   1      253.00      298.19     19.05 o 
 -12   4   1       79.52       77.15     11.25 o 
 -11   4   1       11.69       16.59     10.35 o 
 -10   4   1      329.70      368.81     44.44 o 
  -9   4   1      128.38      137.42      9.10 o 
  -8   4   1        8.52       17.47      4.52 o 
  -7   4   1     1011.09     1104.37     14.73 o 
  -6   4   1       63.87       59.13      4.61 o 
  -5   4   1     2517.87     2518.86     17.87 o 
  -4   4   1     1216.34     1191.94     16.95 o 
  -3   4   1     1141.19     1056.63     12.36 o 
  -2   4   1       82.95       99.57      5.21 o 
  -1   4   1     1842.35     1854.70     58.35 o 
   0   4   1      288.70      310.94      6.90 o 
   1   4   1     5151.57     5535.21     59.38 o 
   2   4   1      485.35      476.75     11.27 o 
   3   4   1       86.19       86.21      6.31 o 
   4   4   1        0.10        0.02      3.78 o 
   5   4   1        8.37       10.51      5.95 o 
   6   4   1      150.81      146.91     13.36 o 
   7   4   1       24.51       22.38      6.05 o 
   8   4   1        1.99        6.47      5.77 o 
   9   4   1      924.86     1058.62     85.24 o 
  10   4   1       72.10       57.63     12.83 o 
  11   4   1       57.04       64.52     10.53 o 
  12   4   1       43.26       43.61     10.77 o 
  13   4   1        2.29        8.42      9.06 o 
  14   4   1       17.00       31.08      9.55 o 
  15   4   1       30.49       41.74     11.47 o 
 -15   5   1        0.01        4.73      8.80 o 
 -14   5   1        0.12        4.41      8.51 o 
 -13   5   1       38.51       35.82     10.59 o 
 -12   5   1        1.84        1.16      8.46 o 
 -11   5   1      123.16      159.96     17.72 o 
 -10   5   1       11.83       21.42     11.25 o 
  -9   5   1       69.67       74.75     11.22 o 
  -8   5   1       54.20       55.62      5.28 o 
  -7   5   1       98.30       87.79      5.44 o 
  -6   5   1       88.66       86.59      5.48 o 
  -5   5   1      413.05      360.56      8.55 o 
  -4   5   1      681.35      651.22     19.56 o 
  -3   5   1      160.54      134.46      4.32 o 
  -2   5   1      723.10      751.53     17.03 o 
  -1   5   1      250.91      240.76      6.53 o 
   0   5   1     1952.49     2075.38     20.34 o 
   1   5   1      104.95      109.00      4.44 o 
   2   5   1     1253.87     1358.33     30.40 o 
   3   5   1       54.82       57.77      6.70 o 
   4   5   1      241.75      228.49     10.54 o 
   5   5   1       33.73       38.13      5.87 o 
   6   5   1      391.41      439.45     18.23 o 
   7   5   1        0.11        8.38      5.45 o 
   8   5   1        9.75       10.80      6.29 o 
   9   5   1        3.41        7.76      5.98 o 
  10   5   1        1.73       -4.05      6.68 o 
  11   5   1        1.59        2.76      7.99 o 
  12   5   1        0.01       10.89      9.92 o 
  13   5   1        0.79       10.60      9.61 o 
  14   5   1        1.40        3.02      8.09 o 
  15   5   1       13.49       44.25     12.12 o 
 -14   6   1        0.52       -6.78      7.21 o 
 -13   6   1       12.03       13.74     10.96 o 
 -12   6   1       28.86       26.17     10.81 o 
 -11   6   1        1.91       -2.13      8.00 o 
 -10   6   1        0.22       -1.61     10.24 o 
  -9   6   1      161.40      153.92     15.39 o 
  -8   6   1       52.81       60.71      8.11 o 
  -7   6   1       97.87      102.32      7.31 o 
  -6   6   1        4.11        4.32      5.16 o 
  -5   6   1        9.48       10.21      3.22 o 
  -4   6   1        7.01        7.28      2.66 o 
  -3   6   1      446.48      430.26     14.38 o 
  -2   6   1       95.10      109.52      5.70 o 
  -1   6   1      410.16      430.22      9.38 o 
   0   6   1      551.73      616.74     10.86 o 
   1   6   1     1478.81     1659.92     25.31 o 
   2   6   1        2.95        8.44      5.11 o 
   3   6   1      250.44      263.89     10.78 o 
   4   6   1      150.07      163.94      9.18 o 
   5   6   1       19.71       19.81      5.38 o 
   6   6   1      204.09      228.31     10.97 o 
   7   6   1        0.05       -2.04      5.57 o 
   8   6   1       10.73       13.26      7.06 o 
   9   6   1       16.25       11.34      6.95 o 
  10   6   1        5.98        3.16      8.17 o 
  11   6   1       14.63       25.22      8.92 o 
  12   6   1       16.53       27.64      9.12 o 
  13   6   1        1.24        0.95     10.17 o 
  14   6   1       22.30       34.46     14.41 o 
 -14   7   1        0.60        5.87      8.64 o 
 -13   7   1        0.68        4.20     11.10 o 
 -12   7   1       64.95       61.56     12.48 o 
 -11   7   1      203.60      228.36     18.47 o 
 -10   7   1      308.27      365.64     21.32 o 
  -9   7   1       24.78        9.04      8.08 o 
  -8   7   1      154.64      147.50     10.27 o 
  -7   7   1        8.78       12.95      5.91 o 
  -6   7   1       15.46       22.87      6.19 o 
  -5   7   1      277.25      263.28      9.11 o 
  -4   7   1       25.31       18.13      4.44 o 
  -3   7   1        2.18       -1.96      3.32 o 
  -2   7   1       22.99       19.29      3.61 o 
  -1   7   1      134.67      181.38      7.05 o 
   0   7   1       95.29      112.95      6.81 o 
   1   7   1      148.68      136.51      8.21 o 
   2   7   1       45.59       52.07      6.23 o 
   3   7   1      814.33      957.03     36.32 o 
   4   7   1        3.70       10.68      7.19 o 
   5   7   1      185.85      173.40     11.43 o 
   6   7   1        3.30        1.03      6.33 o 
   7   7   1       55.21       51.81      8.70 o 
   8   7   1        0.67        1.24      6.51 o 
   9   7   1       61.75       81.85     10.02 o 
  10   7   1       43.42       57.86     10.01 o 
  11   7   1       56.75       67.70     13.80 o 
  12   7   1       50.61       67.71     20.42 o 
  13   7   1       55.99       87.93     14.22 o 
  14   7   1       10.04       11.31     12.01 o 
 -13   8   1       41.06       47.05     12.72 o 
 -12   8   1        0.81        8.84     11.53 o 
 -11   8   1       16.61       15.34     17.12 o 
 -10   8   1        4.15        5.87     14.41 o 
  -9   8   1       55.29       88.27     23.42 o 
  -8   8   1        0.64        0.99      6.55 o 
  -7   8   1      144.48      150.02     11.13 o 
  -6   8   1       24.72       18.94      7.04 o 
  -5   8   1      252.16      270.36     10.83 o 
  -4   8   1      369.20      388.64     12.55 o 
  -3   8   1      592.29      600.56     16.82 o 
  -2   8   1      266.49      297.11     11.03 o 
  -1   8   1     1145.65     1092.42     44.02 o 
   0   8   1       11.44        3.82      4.51 o 
   1   8   1      662.39      643.41     35.02 o 
   2   8   1       58.78       48.68      6.36 o 
   3   8   1      287.29      317.80     18.80 o 
   4   8   1      118.16      134.15      9.83 o 
   5   8   1       45.20       48.44      7.86 o 
   6   8   1      186.59      209.86     23.72 o 
   7   8   1        2.42       12.74      7.06 o 
   8   8   1       31.41       40.98      8.69 o 
   9   8   1        0.26       -3.44      7.74 o 
  10   8   1       21.12       27.98      7.85 o 
  11   8   1       38.74       45.47     11.80 o 
  12   8   1        0.89        0.38      8.41 o 
  13   8   1        9.08       17.24     11.37 o 
 -13   9   1        1.07        0.90      9.61 o 
 -12   9   1       24.65       41.83     13.51 o 
 -11   9   1        0.08        3.64      9.97 o 
 -10   9   1        0.89        5.23     10.17 o 
  -9   9   1       22.70       27.83     12.65 o 
  -8   9   1       35.91       39.50      8.04 o 
  -7   9   1      797.63      912.32     32.13 o 
  -6   9   1      653.84      701.86     21.45 o 
  -5   9   1     2644.00     2821.43     69.38 o 
  -4   9   1       18.21       18.86      6.13 o 
  -3   9   1      169.12      178.95      9.92 o 
  -2   9   1      142.27      121.07      8.00 o 
  -1   9   1       42.76       33.14      5.85 o 
   0   9   1      329.45      315.02     13.14 o 
   1   9   1        6.22        2.69      5.17 o 
   2   9   1      223.10      224.01     18.32 o 
   3   9   1       62.90       61.82      8.15 o 
   4   9   1       33.05       28.23      7.19 o 
   5   9   1      146.49      183.33     11.93 o 
   6   9   1        3.50        1.47      6.53 o 
   7   9   1     1193.84     1596.14     39.43 o 
   8   9   1      291.24      407.89     18.39 o 
   9   9   1      115.41      127.22     12.09 o 
  10   9   1        3.02       16.17      9.07 o 
  11   9   1       16.71       32.97     15.61 o 
  12   9   1        1.13       -1.20     10.24 o 
 -12  10   1        1.90       -2.89      8.89 o 
 -11  10   1        8.69        6.79     10.94 o 
 -10  10   1       50.13       46.89     12.72 o 
  -9  10   1       10.97        6.18     11.80 o 
  -8  10   1        4.63        2.97      5.89 o 
  -7  10   1       56.01       60.96      9.58 o 
  -6  10   1        2.98        3.64      7.06 o 
  -5  10   1      773.63      770.59     19.21 o 
  -4  10   1        1.06        5.35      5.22 o 
  -3  10   1      292.05      298.89     12.56 o 
  -2  10   1       34.05       25.35      5.46 o 
  -1  10   1        1.37        6.34      5.01 o 
   0  10   1      192.02      155.04     10.41 o 
   1  10   1       54.77       45.42      7.03 o 
   2  10   1       18.34       26.94      6.38 o 
   3  10   1        3.06       -2.56      7.06 o 
   4  10   1      264.80      269.76     13.58 o 
   5  10   1       86.71       93.67     10.53 o 
   6  10   1        2.47        3.48      6.51 o 
   7  10   1      185.15      221.75     14.18 o 
   8  10   1        3.51        2.28      7.39 o 
   9  10   1       63.50       83.95     10.89 o 
  10  10   1        4.23        6.28     10.94 o 
  11  10   1        7.62       -1.45     10.33 o 
 -11  11   1        0.60       -9.53     11.11 o 
 -10  11   1       33.27       47.77     12.73 o 
  -9  11   1       71.91       78.79     14.27 o 
  -8  11   1       26.05       28.29      8.32 o 
  -7  11   1       95.56      109.12     11.35 o 
  -6  11   1        0.02        1.81      6.84 o 
  -5  11   1      112.05      127.37     10.65 o 
  -4  11   1        9.98       10.88      5.50 o 
  -3  11   1      177.67      153.08     15.10 o 
  -2  11   1        0.07       -5.82      3.88 o 
  -1  11   1      259.64      252.65     19.01 o 
   0  11   1       86.23       72.53      9.23 o 
   1  11   1        4.00        6.64      5.92 o 
   2  11   1       10.01       13.06      5.87 o 
   3  11   1      170.36      170.12     11.30 o 
   4  11   1        0.76        2.61      5.77 o 
   5  11   1       34.01       39.80      7.92 o 
   6  11   1       13.10       16.77      7.57 o 
   7  11   1        8.60       19.94      7.75 o 
   8  11   1        5.37        8.37      8.08 o 
   9  11   1       10.56       11.26      8.78 o 
  10  11   1        2.03        8.70     12.39 o 
  -9  12   1        0.78       -4.53     18.02 o 
  -8  12   1        0.98        6.63      6.97 o 
  -7  12   1        0.01       -4.16      7.69 o 
  -6  12   1        1.58        5.67      6.57 o 
  -5  12   1        0.07       -3.39      5.71 o 
  -4  12   1        2.55        8.80      5.13 o 
  -3  12   1        0.42        6.73      4.85 o 
  -2  12   1        4.15       -3.60      5.20 o 
  -1  12   1       79.61       71.99      8.47 o 
   0  12   1        4.62        8.95      5.56 o 
   1  12   1      396.58      378.00     16.34 o 
   2  12   1        2.25       -0.94      4.98 o 
   3  12   1       18.02       16.58      7.24 o 
   4  12   1        1.09        6.18      5.96 o 
   5  12   1        1.60        9.81      6.72 o 
   6  12   1        2.54        2.10      7.01 o 
   7  12   1        0.58       -3.09     12.58 o 
   8  12   1        1.86       -2.07      6.01 o 
   9  12   1        0.99       -2.65      8.65 o 
  -7  13   1       31.14       57.17      9.80 o 
  -6  13   1       10.28        7.37      7.86 o 
  -5  13   1       49.81       52.92      8.81 o 
  -4  13   1        0.31        5.20      6.48 o 
  -3  13   1       28.92       23.35      6.33 o 
  -2  13   1      113.63      127.81     10.53 o 
  -1  13   1       22.55       33.52      8.00 o 
   0  13   1       35.07       22.79      6.45 o 
   1  13   1        0.26        1.80      5.60 o 
   2  13   1       16.81       14.53      6.27 o 
   3  13   1       27.18       33.04      8.37 o 
   4  13   1       77.40       85.69      9.42 o 
   5  13   1       19.58       17.64     10.24 o 
   6  13   1        7.45        7.61      7.28 o 
   7  13   1       12.97        7.89      7.41 o 
  -5  14   1        1.67        5.23      7.44 o 
  -4  14   1        3.69        8.41      7.99 o 
  -3  14   1       14.97       25.72      6.07 o 
  -2  14   1        2.99        5.77      5.60 o 
  -1  14   1        0.08        1.39      4.94 o 
   0  14   1       13.05       10.74      6.35 o 
   1  14   1       17.42       24.39      6.92 o 
   2  14   1       12.63       22.23      7.65 o 
   3  14   1        7.48       12.88      7.65 o 
   4  14   1       16.24       23.36      7.56 o 
   5  14   1        0.01        0.37      6.16 o 
 -16   0   2       15.77       14.41     13.81 o 
 -15   0   2      123.07      110.50     19.82 o 
 -14   0   2        3.69       18.03      7.85 o 
 -13   0   2      136.36      115.58     13.99 o 
 -12   0   2      286.94      303.47     18.04 o 
 -11   0   2      794.28      725.71     24.77 o 
 -10   0   2      168.03      182.43     13.14 o 
  -9   0   2      334.56      301.52     24.02 o 
  -8   0   2        8.65        7.71      7.85 o 
  -7   0   2     2479.24     2588.14     63.36 o 
  -6   0   2      534.38      531.78     15.92 o 
  -5   0   2       12.06       11.31      4.87 o 
  -4   0   2     5053.24     5094.21     72.66 o 
  -3   0   2    13750.44    13829.50    396.68 o 
  -2   0   2      980.25      804.17     36.63 o 
  -1   0   2       31.32       16.48      4.09 o 
   0   0   2     1125.58     1027.76     18.32 o 
   1   0   2      558.44      499.37     57.95 o 
   2   0   2   110332.48    80788.19    474.73 o 
   3   0   2     1830.84     1729.49     72.06 o 
   4   0   2     4512.82     4139.22     37.73 o 
   5   0   2       87.85       85.12      7.42 o 
   6   0   2        1.43        4.34      5.63 o 
   7   0   2      365.61      325.02     13.51 o 
   8   0   2       24.69       38.60      7.64 o 
   9   0   2       91.56       99.67     10.09 o 
  10   0   2      335.41      304.04     29.73 o 
  11   0   2      128.84      126.71     15.61 o 
  12   0   2        7.53        4.20      7.81 o 
  13   0   2       34.90       30.03     10.81 o 
  14   0   2       63.43       76.87     14.41 o 
  15   0   2       59.79       66.06     13.81 o 
 -16   1   2        9.18       11.90      9.08 o 
 -15   1   2       34.33       49.31     10.94 o 
 -14   1   2        2.61        2.99      5.29 o 
 -13   1   2        6.52        7.83      6.08 o 
 -12   1   2       94.65      100.32      8.26 o 
 -11   1   2      739.45      694.40     21.67 o 
 -10   1   2      506.51      476.19     14.09 o 
  -9   1   2       20.97       14.21      5.29 o 
  -8   1   2      805.55      794.79     15.76 o 
  -7   1   2      418.31      409.35     10.73 o 
  -6   1   2      264.86      244.73      8.67 o 
  -5   1   2      826.71      891.76     50.03 o 
  -4   1   2       93.06       97.19      4.15 o 
  -3   1   2      583.36      547.93     13.54 o 
  -2   1   2       63.32       60.12      3.92 o 
  -1   1   2      155.08      122.75      9.71 o 
   0   1   2     1101.08     1198.21     46.03 o 
   1   1   2      571.43      593.68     28.77 o 
   2   1   2     1205.43     1268.29     88.15 o 
   3   1   2      933.37      944.35     47.41 o 
   4   1   2     2800.57     2907.25    249.47 o 
   5   1   2       69.45       63.27      7.19 o 
   6   1   2      177.99      172.75     18.72 o 
   7   1   2        0.10       -2.43      3.54 o 
   8   1   2        9.68        6.89      3.91 o 
   9   1   2       27.17       18.92      4.69 o 
  10   1   2       50.72       50.98      5.53 o 
  11   1   2        0.68        6.61      8.49 o 
  12   1   2        2.23        4.39      7.61 o 
  13   1   2        0.11        1.55      7.61 o 
  14   1   2       16.79       30.43      7.61 o 
  15   1   2        0.73        3.10      8.03 o 
 -16   2   2        7.56       20.56     10.77 o 
 -15   2   2       86.59       77.69     13.33 o 
 -14   2   2        0.16        1.80      9.34 o 
 -13   2   2        6.52        5.75      5.88 o 
 -12   2   2       30.14       26.75      7.18 o 
 -11   2   2       29.68       22.14      6.85 o 
 -10   2   2      106.46       95.66      8.33 o 
  -9   2   2        5.83        1.57      4.85 o 
  -8   2   2       17.19       14.56      5.09 o 
  -7   2   2       34.90       62.07      5.90 o 
  -6   2   2        4.66        4.74      2.61 o 
  -5   2   2      438.83      390.49      7.38 o 
  -4   2   2     1916.28     1828.95     16.54 o 
  -3   2   2      105.91       98.15      4.29 o 
  -2   2   2     2133.43     2210.02     21.58 o 
  -1   2   2      681.84      777.03     39.09 o 
   0   2   2     3507.12     3633.79    186.12 o 
   1   2   2       29.57       27.01      3.61 o 
   2   2   2     1959.71     2194.79    117.53 o 
   3   2   2      248.83      262.85     14.82 o 
   4   2   2     2002.17     1889.72    195.55 o 
   5   2   2       48.77       47.35      4.45 o 
   6   2   2      737.74      706.48     81.57 o 
   7   2   2        0.01       -1.60      3.03 o 
   8   2   2       16.10       15.84      4.13 o 
   9   2   2       56.19       58.53      7.03 o 
  10   2   2        7.83        4.62      3.84 o 
  11   2   2       33.53       27.45      7.18 o 
  12   2   2        3.68        1.31      5.72 o 
  13   2   2        1.77        6.48      6.77 o 
  14   2   2        0.74        6.61      8.07 o 
  15   2   2        3.61        8.13      6.91 o 
 -15   3   2        2.54        7.15      9.61 o 
 -14   3   2        9.00       29.43     10.94 o 
 -13   3   2       43.04       45.41      6.67 o 
 -12   3   2        5.28        1.31      5.47 o 
 -11   3   2       31.05       26.70      6.10 o 
 -10   3   2        0.53        3.68      4.85 o 
  -9   3   2       43.38       34.58      6.16 o 
  -8   3   2       50.44       41.65      6.01 o 
  -7   3   2        4.75        1.33      4.17 o 
  -6   3   2      793.87      863.32     16.59 o 
  -5   3   2     2705.00     2901.33     22.71 o 
  -4   3   2     5026.25     5211.64     28.50 o 
  -3   3   2      287.57      260.52      8.41 o 
  -2   3   2        1.83       -0.06      3.00 o 
  -1   3   2      609.52      679.23     33.03 o 
   0   3   2      863.97      892.60     53.69 o 
   1   3   2      757.85      693.85     10.69 o 
   2   3   2        1.82       -1.23      3.15 o 
   3   3   2       35.07       37.28      4.30 o 
   4   3   2        5.32       15.07      4.96 o 
   5   3   2      474.14      490.53     48.72 o 
   6   3   2        0.54        0.44      5.53 o 
   7   3   2       52.43       47.46      8.67 o 
   8   3   2      311.16      267.29     44.21 o 
   9   3   2      230.39      220.70     40.22 o 
  10   3   2        0.97       -1.64      3.35 o 
  11   3   2        1.04        6.24      8.21 o 
  12   3   2       20.64       18.47      6.91 o 
  13   3   2        1.24        1.52      8.21 o 
  14   3   2       14.27       18.30      9.06 o 
  15   3   2        2.40        7.56      8.41 o 
 -15   4   2        0.00        1.05      8.95 o 
 -14   4   2       19.31       29.54     11.53 o 
 -13   4   2       10.44       11.21      7.86 o 
 -12   4   2       11.72       15.05      7.17 o 
 -11   4   2      173.01      170.29      9.85 o 
 -10   4   2      178.31      182.51      9.82 o 
  -9   4   2        9.81        7.67      6.46 o 
  -8   4   2       57.83       62.64      6.34 o 
  -7   4   2      819.45      800.76     21.41 o 
  -6   4   2      200.30      232.44      6.96 o 
  -5   4   2      674.65      644.34     15.79 o 
  -4   4   2      621.41      687.79     10.48 o 
  -3   4   2      443.16      458.15     11.18 o 
  -2   4   2      565.41      585.04     10.73 o 
  -1   4   2     1668.00     1742.58     54.96 o 
   0   4   2       47.38       35.28      3.58 o 
   1   4   2      431.86      415.09     18.66 o 
   2   4   2       53.84       54.65      4.91 o 
   3   4   2       15.36       26.39      4.83 o 
   4   4   2       42.51       46.74      5.95 o 
   5   4   2        0.60       -3.22      5.19 o 
   6   4   2        0.37        0.13      4.40 o 
   7   4   2       62.64       76.81     13.74 o 
   8   4   2      494.33      542.26     57.90 o 
   9   4   2       44.03       28.36      7.59 o 
  10   4   2       49.26       39.54     11.88 o 
  11   4   2        0.03        0.55      6.64 o 
  12   4   2       34.91       39.15      9.95 o 
  13   4   2       15.57       13.35      7.64 o 
  14   4   2       32.22       52.65     23.72 o 
  15   4   2        5.50        3.35      8.89 o 
 -15   5   2        0.78        6.49      8.88 o 
 -14   5   2        0.19       -3.45      7.72 o 
 -13   5   2       24.75       17.82      9.49 o 
 -12   5   2        0.98       -2.30      6.60 o 
 -11   5   2      127.73      127.26     11.19 o 
 -10   5   2       62.59       55.13      8.79 o 
  -9   5   2        1.26        1.44      5.22 o 
  -8   5   2      137.48      130.33      7.83 o 
  -7   5   2      258.91      259.72      8.15 o 
  -6   5   2      348.01      333.45      8.64 o 
  -5   5   2       10.39        3.69      3.18 o 
  -4   5   2      405.18      371.32      8.81 o 
  -3   5   2     1447.55     1541.82     18.70 o 
  -2   5   2      378.78      399.91      9.79 o 
  -1   5   2      696.69      718.64     21.50 o 
   0   5   2        9.87       11.99      3.50 o 
   1   5   2      631.13      548.00     17.42 o 
   2   5   2     1537.87     1622.77     63.81 o 
   3   5   2      221.19      209.36      8.78 o 
   4   5   2     2534.22     2957.42    136.09 o 
   5   5   2       50.62       46.92      6.59 o 
   6   5   2      143.40      184.27     16.40 o 
   7   5   2       67.20       74.71      9.97 o 
   8   5   2       85.84      107.72     10.00 o 
   9   5   2        9.35        8.60      6.07 o 
  10   5   2       39.21       37.04     13.06 o 
  11   5   2       63.93       81.44     21.02 o 
  12   5   2       23.86       39.61     30.03 o 
  13   5   2       11.15       19.46     10.24 o 
  14   5   2        0.36       -0.18      9.52 o 
 -14   6   2       11.60       31.04     10.44 o 
 -13   6   2        0.07       15.98     11.02 o 
 -12   6   2      442.95      483.78     23.99 o 
 -11   6   2      196.04      165.64     12.63 o 
 -10   6   2       16.37       19.15      8.37 o 
  -9   6   2      524.51      522.42     18.72 o 
  -8   6   2      165.30      188.37     12.58 o 
  -7   6   2      322.02      307.92     16.78 o 
  -6   6   2        0.51       -2.77      3.55 o 
  -5   6   2      343.23      338.56     10.40 o 
  -4   6   2      868.49      842.00     24.44 o 
  -3   6   2     2561.33     2793.94     51.47 o 
  -2   6   2      167.34      221.21     11.18 o 
  -1   6   2      143.98      160.27      6.94 o 
   0   6   2      193.01      169.63      9.36 o 
   1   6   2      135.93      171.99     13.50 o 
   2   6   2     2089.05     2243.11     87.78 o 
   3   6   2       26.83       29.50      5.53 o 
   4   6   2       89.16       96.00      7.72 o 
   5   6   2        0.13        0.94      5.18 o 
   6   6   2      107.24      136.06     12.09 o 
   7   6   2      553.65      624.66     52.21 o 
   8   6   2        7.48        4.83      6.97 o 
   9   6   2        1.60        4.60      6.95 o 
  10   6   2       46.40       53.66      8.33 o 
  11   6   2       22.71       25.37      9.55 o 
  12   6   2       33.76       64.82     22.52 o 
  13   6   2       19.37       34.69     15.31 o 
  14   6   2        0.76       -3.83      9.66 o 
 -14   7   2        0.87       14.44     11.44 o 
 -13   7   2       74.46       85.16     13.99 o 
 -12   7   2       11.10       10.58      8.21 o 
 -11   7   2        0.25       -3.02      9.12 o 
 -10   7   2      343.58      378.92     17.21 o 
  -9   7   2        1.77       -5.59      6.80 o 
  -8   7   2      226.19      236.46     13.90 o 
  -7   7   2       49.15       45.70      6.60 o 
  -6   7   2      750.77      743.97     16.31 o 
  -5   7   2      146.34      158.57      8.65 o 
  -4   7   2      598.54      686.48     14.86 o 
  -3   7   2      209.10      203.44      8.88 o 
  -2   7   2       14.25       14.85      5.05 o 
  -1   7   2      317.06      320.39     13.52 o 
   0   7   2      223.74      227.94     12.92 o 
   1   7   2       92.28       84.43      5.22 o 
   2   7   2       70.73       72.36      5.03 o 
   3   7   2        2.75        1.66      5.39 o 
   4   7   2        1.82        0.14      5.74 o 
   5   7   2        0.19        1.13      5.62 o 
   6   7   2       83.74      110.27     10.41 o 
   7   7   2        0.31        8.72      7.66 o 
   8   7   2       25.82       40.77      9.60 o 
   9   7   2       12.62       20.29      8.37 o 
  10   7   2        0.57        6.92      7.49 o 
  11   7   2        5.10       15.26      8.64 o 
  12   7   2        2.22       -3.35      7.61 o 
  13   7   2       16.52       43.97     18.32 o 
 -13   8   2       24.08       29.46     11.09 o 
 -12   8   2        0.31       10.64      8.65 o 
 -11   8   2        4.84        3.90     10.65 o 
 -10   8   2      108.91      114.46     15.27 o 
  -9   8   2       23.62       13.11      8.09 o 
  -8   8   2      173.34      164.56     12.31 o 
  -7   8   2      440.44      441.17     15.08 o 
  -6   8   2      522.17      529.42     14.60 o 
  -5   8   2       62.33       62.11      7.26 o 
  -4   8   2      417.40      420.56     12.74 o 
  -3   8   2       59.75       65.51      6.85 o 
  -2   8   2     1079.47     1127.36     24.40 o 
  -1   8   2      107.71      118.21      6.87 o 
   0   8   2      445.54      424.88     10.67 o 
   1   8   2       24.08       18.98      5.05 o 
   2   8   2       43.57       30.63      7.36 o 
   3   8   2       86.42       74.91      7.85 o 
   4   8   2      237.96      250.90     12.35 o 
   5   8   2      256.59      292.72     13.36 o 
   6   8   2      260.19      301.07     20.43 o 
   7   8   2       14.16       17.33      7.11 o 
   8   8   2        0.59        1.73      6.29 o 
   9   8   2       30.27       49.33     13.04 o 
  10   8   2      266.29      444.77     39.15 o 
  11   8   2       48.87       61.92     13.76 o 
  12   8   2       19.52       35.55     13.21 o 
  13   8   2        3.56        3.07     11.63 o 
 -12   9   2       31.36       46.08     14.18 o 
 -11   9   2       23.17       29.24     12.31 o 
 -10   9   2        7.92       10.86      9.35 o 
  -9   9   2        4.35       -6.41     17.42 o 
  -8   9   2       98.91      109.63     18.32 o 
  -7   9   2       34.31       37.04      6.63 o 
  -6   9   2       11.32       10.54      6.70 o 
  -5   9   2       39.78       40.77      6.73 o 
  -4   9   2      149.06      141.89      8.95 o 
  -3   9   2       19.47        4.57      5.59 o 
  -2   9   2       81.68       49.36     12.01 o 
  -1   9   2       49.07       43.05      7.22 o 
   0   9   2        5.46        3.18      5.11 o 
   1   9   2       84.30       73.50      8.15 o 
   2   9   2       88.11       79.66      8.02 o 
   3   9   2        0.76       -2.01      6.03 o 
   4   9   2       11.47       11.99      6.70 o 
   5   9   2       13.39       13.87      6.47 o 
   6   9   2      159.81      194.43     13.84 o 
   7   9   2        0.55       -4.74      6.92 o 
   8   9   2       14.46       14.81      7.76 o 
   9   9   2        3.28       -0.71      8.37 o 
  10   9   2        1.94       -2.12      7.62 o 
  11   9   2       18.21       15.45     15.91 o 
  12   9   2        0.59      -10.46      9.66 o 
 -11  10   2       29.60       30.22     13.25 o 
 -10  10   2        0.62       -3.58     10.96 o 
  -9  10   2       13.55        5.82      8.95 o 
  -8  10   2       21.03       16.08      9.55 o 
  -7  10   2       42.09       16.62     11.02 o 
  -6  10   2        0.88       -3.07      5.16 o 
  -5  10   2      106.69      100.45      9.92 o 
  -4  10   2       26.21       23.94      6.33 o 
  -3  10   2      144.05      130.15     11.79 o 
  -2  10   2      484.06      417.11     59.09 o 
  -1  10   2       12.62       12.90      7.85 o 
   0  10   2       35.85       36.15      7.37 o 
   1  10   2       39.97       42.04      9.63 o 
   2  10   2       50.36       49.04      6.95 o 
   3  10   2      100.41       99.67     13.37 o 
   4  10   2       51.02       51.45      7.13 o 
   5  10   2        1.35        0.33      6.29 o 
   6  10   2       40.33       44.09      9.11 o 
   7  10   2       49.51       54.59      9.21 o 
   8  10   2        2.36       -1.03      7.04 o 
   9  10   2        7.51       10.96      7.46 o 
  10  10   2       29.86       51.99     16.90 o 
  11  10   2       23.02       26.85     14.36 o 
 -10  11   2       25.23       25.97     10.17 o 
  -9  11   2        2.41       -0.71      7.89 o 
  -8  11   2       49.75       53.91     13.37 o 
  -7  11   2       91.08       99.78     13.68 o 
  -6  11   2      147.84      185.41     13.06 o 
  -5  11   2        7.84       10.20      6.59 o 
  -4  11   2      130.02      136.02     11.65 o 
  -3  11   2       47.03       41.99      7.65 o 
  -2  11   2      349.89      301.54     26.31 o 
  -1  11   2      128.81      131.94      9.63 o 
   0  11   2       34.14       24.45      6.98 o 
   1  11   2       15.19       15.54      6.66 o 
   2  11   2        6.51        7.07      5.03 o 
   3  11   2        2.80        3.86      6.04 o 
   4  11   2        1.57       -1.25      4.77 o 
   5  11   2        2.87       11.86      6.90 o 
   6  11   2       77.32       87.42     10.32 o 
   7  11   2       32.48       54.85      9.42 o 
   8  11   2       25.58       38.76      9.53 o 
   9  11   2       10.92       22.41      8.45 o 
  10  11   2        0.97        1.92      8.27 o 
  -9  12   2        0.40       -6.05     11.20 o 
  -8  12   2       22.73       20.86     10.82 o 
  -7  12   2       21.88       15.34      9.66 o 
  -6  12   2       11.89        8.84      8.35 o 
  -5  12   2        8.54       24.22      7.63 o 
  -4  12   2      175.20      130.78     28.20 o 
  -3  12   2       21.25       12.46      5.28 o 
  -2  12   2       79.57       74.17     11.54 o 
  -1  12   2       87.87       69.31      8.15 o 
   0  12   2      217.95      208.15     12.26 o 
   1  12   2       77.39       71.37      8.43 o 
   2  12   2      441.75      396.69     19.29 o 
   3  12   2        0.01        2.56      5.55 o 
   4  12   2       33.03       64.57      9.18 o 
   5  12   2      119.88      123.19     11.16 o 
   6  12   2        1.04       -1.46      5.96 o 
   7  12   2       27.25       44.32     10.59 o 
   8  12   2        0.06        3.63      7.91 o 
  -7  13   2        4.99        4.20     14.41 o 
  -6  13   2       76.56       85.87     14.65 o 
  -5  13   2        1.08        2.78      9.01 o 
  -4  13   2       83.87       81.27     12.22 o 
  -3  13   2       41.24       39.82      7.24 o 
  -2  13   2       15.08       11.11      6.47 o 
  -1  13   2        2.39       -1.54      4.37 o 
   0  13   2        5.98        1.87      4.38 o 
   1  13   2       16.91       19.50      6.66 o 
   2  13   2       16.14       17.60      6.52 o 
   3  13   2        0.01        7.25      6.49 o 
   4  13   2       79.53       92.77      9.80 o 
   5  13   2       10.50       22.88      8.93 o 
   6  13   2        3.30       -6.10      6.72 o 
  -4  14   2       19.83       21.16      5.92 o 
  -3  14   2       22.29       20.30      6.76 o 
  -2  14   2        4.80        7.57      5.98 o 
  -1  14   2        0.40        3.17      5.15 o 
   0  14   2        1.19        7.84      5.64 o 
   1  14   2       11.18        8.76      6.47 o 
   2  14   2       14.25       22.52      7.36 o 
   3  14   2       16.03       19.43      7.91 o 
   4  14   2        1.26        9.14     16.82 o 
 -15   1   3        3.09        0.73      8.28 o 
 -14   1   3        2.02        0.59      5.99 o 
 -13   1   3        1.90       -0.63      5.54 o 
 -12   1   3      595.86      556.69     16.82 o 
 -11   1   3      217.09      210.04     10.93 o 
 -10   1   3      151.07      132.78      8.75 o 
  -9   1   3      464.50      449.75     13.52 o 
  -8   1   3       57.42       57.36      6.88 o 
  -7   1   3      235.03      224.92      8.77 o 
  -6   1   3      392.59      354.85      6.28 o 
  -5   1   3      204.11      251.63      8.91 o 
  -4   1   3     2874.35     3034.30     50.77 o 
  -3   1   3      691.55      700.38     18.00 o 
  -2   1   3        8.33        7.26      3.01 o 
  -1   1   3     1350.77     1508.32     58.25 o 
   0   1   3       19.02       26.06      4.61 o 
   1   1   3      219.81      224.53     37.39 o 
   2   1   3     1703.73     1633.36    166.25 o 
   3   1   3       85.78       80.14      6.93 o 
   4   1   3       24.19       26.77      5.56 o 
   5   1   3     5392.04     5538.32    676.63 o 
   6   1   3      208.97      188.12     17.25 o 
   7   1   3       28.53       26.57      6.93 o 
   8   1   3      163.26      149.99     13.78 o 
   9   1   3       52.18       47.55      5.87 o 
  10   1   3        0.79       -0.95      4.78 o 
  11   1   3       10.42       12.03      4.61 o 
  12   1   3        1.99       13.81     10.21 o 
  13   1   3        0.25        5.56      6.09 o 
  14   1   3        1.63        7.87      7.51 o 
 -15   2   3       70.15       79.51      9.23 o 
 -14   2   3       23.72       24.64      7.20 o 
 -13   2   3      278.34      272.65     13.03 o 
 -12   2   3       12.12        8.21      5.59 o 
 -11   2   3      458.86      423.54     14.47 o 
 -10   2   3      166.25      155.59      9.76 o 
  -9   2   3        5.91        0.16      5.44 o 
  -8   2   3     1010.96      922.60     17.44 o 
  -7   2   3       68.31       67.34      5.86 o 
  -6   2   3     2760.79     2813.08     21.99 o 
  -5   2   3      320.11      356.81      7.86 o 
  -4   2   3       17.73       23.02      3.73 o 
  -3   2   3      646.08      523.38      9.42 o 
  -2   2   3      489.11      427.72     13.47 o 
  -1   2   3      500.28      495.09     45.66 o 
   0   2   3      747.29      733.27     57.95 o 
   1   2   3      427.25      344.26     30.60 o 
   2   2   3      346.71      342.58     30.95 o 
   3   2   3      774.27      809.57     80.53 o 
   4   2   3       27.89       33.28      7.45 o 
   5   2   3     3696.14     3695.91    403.67 o 
   6   2   3       20.68       13.22      3.88 o 
   7   2   3       77.14       90.32     12.74 o 
   8   2   3        1.48       -5.18      3.96 o 
   9   2   3      124.56      121.63     18.90 o 
  10   2   3        9.42        7.65      4.22 o 
  11   2   3        3.27       -1.18      3.60 o 
  12   2   3       32.78       34.90      7.89 o 
  13   2   3        0.87        6.76      6.18 o 
  14   2   3        4.09       11.90      7.78 o 
 -15   3   3       31.81       38.80      9.42 o 
 -14   3   3       16.85       12.25      6.70 o 
 -13   3   3        0.14        3.57      6.67 o 
 -12   3   3       43.12       46.66      7.69 o 
 -11   3   3      170.82      174.41     10.24 o 
 -10   3   3      347.57      316.78     12.61 o 
  -9   3   3        8.40        1.81      5.64 o 
  -8   3   3      146.04      132.93      8.27 o 
  -7   3   3      177.20      158.96      6.43 o 
  -6   3   3        4.31       -0.54      3.64 o 
  -5   3   3      767.02      750.69     11.59 o 
  -4   3   3        0.44       -0.07      3.82 o 
  -3   3   3      336.27      417.80     11.88 o 
  -2   3   3     1420.94     1436.77     55.82 o 
  -1   3   3        0.78        0.08      3.21 o 
   0   3   3      815.63      899.19     28.35 o 
   1   3   3       15.06        8.52      2.61 o 
   2   3   3     1802.66     1770.63     72.53 o 
   3   3   3      602.10      556.20     59.85 o 
   4   3   3      349.42      341.45     41.68 o 
   5   3   3       36.46       29.49      4.10 o 
   6   3   3      546.40      554.84     83.13 o 
   7   3   3       47.48       42.23      6.15 o 
   8   3   3       42.06       41.11      6.94 o 
   9   3   3      120.52      103.89     19.68 o 
  10   3   3        0.40        2.78      3.92 o 
  11   3   3       16.49       17.45      4.25 o 
  12   3   3       10.79       24.05      8.44 o 
  13   3   3       13.57       13.81      8.21 o 
  14   3   3        0.23        5.88      8.41 o 
 -15   4   3       28.70       33.60      8.75 o 
 -14   4   3        4.87        7.21      6.94 o 
 -13   4   3       30.35       28.48      7.94 o 
 -12   4   3       30.58       41.46      6.87 o 
 -11   4   3      577.96      544.10     22.54 o 
 -10   4   3       46.99       29.65      7.20 o 
  -9   4   3        1.96        8.77      5.89 o 
  -8   4   3     1150.68     1107.70     26.96 o 
  -7   4   3       97.46       90.03      5.54 o 
  -6   4   3        7.01        3.39      3.93 o 
  -5   4   3       47.68       61.07      4.83 o 
  -4   4   3      196.06      201.07      7.04 o 
  -3   4   3     3856.02     4250.08     74.55 o 
  -2   4   3      845.53      974.70     47.24 o 
  -1   4   3      965.39     1011.46     35.28 o 
   0   4   3      319.18      333.84      9.08 o 
   1   4   3      456.64      458.15     14.54 o 
   2   4   3        9.36        9.63      3.54 o 
   3   4   3      273.95      292.51      9.33 o 
   4   4   3      292.68      278.72     28.43 o 
   5   4   3       97.54       94.01     11.96 o 
   6   4   3        0.27       -7.22      4.92 o 
   7   4   3      190.15      200.01     31.90 o 
   8   4   3        5.58        2.74      3.72 o 
   9   4   3       25.16       25.95      5.55 o 
  10   4   3        4.26        4.48      3.55 o 
  11   4   3      188.98      160.47     42.73 o 
  12   4   3       27.39       41.81      8.95 o 
  13   4   3        6.94       15.61      8.44 o 
  14   4   3       11.81       27.14      9.91 o 
 -14   5   3       20.53       21.23      8.09 o 
 -13   5   3        8.23        9.28      7.42 o 
 -12   5   3       50.16       67.66      9.80 o 
 -11   5   3       69.16       52.85      9.28 o 
 -10   5   3        6.19       -1.28      7.76 o 
  -9   5   3      543.07      485.64     18.12 o 
  -8   5   3      308.15      305.69     11.01 o 
  -7   5   3        2.31        0.77      3.85 o 
  -6   5   3      160.16      165.79      6.94 o 
  -5   5   3       11.97       11.84      4.10 o 
  -4   5   3       96.05       76.28      6.27 o 
  -3   5   3      127.11      112.93      6.77 o 
  -2   5   3        1.74        0.39      3.53 o 
  -1   5   3      266.06      282.11     11.62 o 
   0   5   3       91.48       83.83      4.93 o 
   1   5   3       10.61       13.40      4.07 o 
   2   5   3       68.44       58.54      5.17 o 
   3   5   3        4.57       -0.12      4.28 o 
   4   5   3       32.09       37.98      5.93 o 
   5   5   3      117.59      135.09      8.57 o 
   6   5   3        4.22        2.34      6.04 o 
   7   5   3       11.23       20.33      7.06 o 
   8   5   3       46.74       47.35     14.91 o 
   9   5   3        0.94        1.01      2.26 o 
  10   5   3       18.36       14.24      4.77 o 
  11   5   3        6.66        7.65      3.13 o 
  12   5   3        3.78        0.11      6.50 o 
  13   5   3        1.24        8.26      9.91 o 
  14   5   3        0.00        1.20     12.01 o 
 -14   6   3        9.84        5.40      8.02 o 
 -13   6   3        7.09        2.08      6.96 o 
 -12   6   3        0.15       -0.58      8.91 o 
 -11   6   3        0.15        2.26      6.49 o 
 -10   6   3       56.64       40.58      8.75 o 
  -9   6   3       12.41       10.30      7.11 o 
  -8   6   3        1.94       -5.31      6.85 o 
  -7   6   3       35.85       33.63      4.86 o 
  -6   6   3       53.64       62.73      5.52 o 
  -5   6   3       55.46       43.26      4.94 o 
  -4   6   3      136.11      128.63      7.62 o 
  -3   6   3      256.58      213.69      8.41 o 
  -2   6   3       46.25       53.56      5.47 o 
  -1   6   3       12.05        9.87      3.50 o 
   0   6   3        0.84        0.53      3.58 o 
   1   6   3       50.25       39.20      4.39 o 
   2   6   3        9.04       12.61      4.01 o 
   3   6   3      110.35      137.06      7.80 o 
   4   6   3       64.38       56.77      7.02 o 
   5   6   3        9.50        7.00      5.89 o 
   6   6   3        0.16        1.64      5.89 o 
   7   6   3       48.78       60.18      8.46 o 
   8   6   3        2.56        5.49      6.92 o 
   9   6   3        2.50        2.08      5.87 o 
  10   6   3        8.28        6.49      3.90 o 
  11   6   3        0.33        1.30      4.59 o 
  12   6   3        0.00       -0.59      9.08 o 
  13   6   3        0.04       -4.66      6.50 o 
 -13   7   3       11.91       21.19      8.96 o 
 -12   7   3        2.94       -2.72      8.19 o 
 -11   7   3        0.01       -3.92      5.62 o 
 -10   7   3       15.19        8.02      7.50 o 
  -9   7   3      489.68      447.79     17.79 o 
  -8   7   3      192.47      186.56     12.30 o 
  -7   7   3        3.48        2.81      5.13 o 
  -6   7   3       21.60       28.35      5.81 o 
  -5   7   3        0.27        2.32      5.76 o 
  -4   7   3      552.13      571.02     18.98 o 
  -3   7   3      238.91      232.67     10.13 o 
  -2   7   3       21.26       22.41      4.86 o 
  -1   7   3        0.68        0.27      3.89 o 
   0   7   3      152.04      144.03     11.30 o 
   1   7   3      147.93      164.75      7.09 o 
   2   7   3       17.93       14.55      3.71 o 
   3   7   3       14.51       12.65      4.94 o 
   4   7   3        1.88       -5.22      5.74 o 
   5   7   3       86.04       84.32      8.27 o 
   6   7   3       19.50       20.08      6.57 o 
   7   7   3        0.72        6.39      6.33 o 
   8   7   3        9.05       13.94      6.33 o 
   9   7   3      113.49      144.84     12.06 o 
  10   7   3        0.05        0.93      6.53 o 
  11   7   3        6.89        4.09      2.51 o 
  12   7   3        1.24        0.69     10.51 o 
 -13   8   3       37.66       50.90     12.26 o 
 -12   8   3        0.46       -3.79      7.62 o 
 -11   8   3       60.23       54.48      9.86 o 
 -10   8   3       31.90       48.44     10.14 o 
  -9   8   3       34.95       17.03      7.31 o 
  -8   8   3       56.58       49.38      8.80 o 
  -7   8   3        3.96        6.40      5.34 o 
  -6   8   3        9.94        7.58      5.76 o 
  -5   8   3      523.01      522.31     19.33 o 
  -4   8   3      119.41      118.23      8.32 o 
  -3   8   3      494.72      509.70     13.81 o 
  -2   8   3       53.02       60.50      6.23 o 
  -1   8   3      423.16      387.65     33.98 o 
   0   8   3      357.20      358.28     30.80 o 
   1   8   3      455.96      439.63     19.81 o 
   2   8   3        5.88        3.62      5.24 o 
   3   8   3       45.40       33.53      6.41 o 
   4   8   3       51.52       58.93      7.28 o 
   5   8   3        0.00       -3.23      5.29 o 
   6   8   3       27.83       31.91      7.41 o 
   7   8   3        2.79        8.59      6.27 o 
   8   8   3       51.38       62.76      8.87 o 
   9   8   3       17.94       33.91      8.09 o 
  10   8   3       27.79       42.26      9.07 o 
  11   8   3        0.14       -1.95     10.77 o 
  12   8   3        4.08        1.20     13.21 o 
 -12   9   3       63.06       87.08     21.02 o 
 -11   9   3       33.96       25.62     10.06 o 
 -10   9   3       77.28       89.31     11.40 o 
  -9   9   3       15.57       21.00      8.84 o 
  -8   9   3       10.07        6.32      6.48 o 
  -7   9   3       71.90       83.19      9.19 o 
  -6   9   3       72.14       76.78      8.02 o 
  -5   9   3      659.82      706.99     17.82 o 
  -4   9   3      813.69      829.32     39.01 o 
  -3   9   3     1039.56     1185.21     40.65 o 
  -2   9   3        0.88        4.64      4.62 o 
  -1   9   3       58.85       54.53      7.06 o 
   0   9   3       12.49       11.10      5.84 o 
   1   9   3       28.21       26.22      6.23 o 
   2   9   3        5.74        2.40      5.90 o 
   3   9   3       50.87       49.31      7.63 o 
   4   9   3        3.57       -4.86      5.00 o 
   5   9   3       13.23       16.63      7.01 o 
   6   9   3        1.46       -2.21      5.99 o 
   7   9   3       39.83       59.19     11.26 o 
   8   9   3       11.41       17.83      9.01 o 
   9   9   3      287.32      403.71     61.26 o 
  10   9   3       42.38       67.37     14.22 o 
  11   9   3        6.20        3.71      8.54 o 
 -11  10   3        4.88        5.23      9.92 o 
 -10  10   3       22.92       17.74      9.28 o 
  -9  10   3       15.34       22.86      8.29 o 
  -8  10   3      175.51      198.11     13.68 o 
  -7  10   3      159.56      164.22     10.38 o 
  -6  10   3        6.62        8.27      5.78 o 
  -5  10   3       89.76       98.01      8.55 o 
  -4  10   3       22.46       16.56      6.86 o 
  -3  10   3     1703.18     1739.32    160.64 o 
  -2  10   3        2.95        4.68      5.42 o 
  -1  10   3      479.66      460.87     49.88 o 
   0  10   3        9.30        9.27      5.24 o 
   1  10   3       16.40       13.06      6.03 o 
   2  10   3      112.06      102.33      9.04 o 
   3  10   3       21.06       23.80      6.62 o 
   4  10   3        1.92       -2.37      5.17 o 
   5  10   3        0.11       -3.30      4.99 o 
   6  10   3       21.75       34.45      9.65 o 
   7  10   3       21.82       13.29      8.70 o 
   8  10   3       16.70       10.79      8.27 o 
   9  10   3       45.31       74.85     18.32 o 
  10  10   3        6.73       20.86     11.20 o 
 -10  11   3       48.95       48.44     13.33 o 
  -9  11   3       21.40       10.21     10.21 o 
  -8  11   3      109.24       97.54     11.81 o 
  -7  11   3      120.26      125.89     11.80 o 
  -6  11   3      152.14      145.92     20.67 o 
  -5  11   3       56.25       70.62      9.08 o 
  -4  11   3        4.04        7.40      6.19 o 
  -3  11   3       39.27       32.56      5.81 o 
  -2  11   3      107.97       97.07      8.35 o 
  -1  11   3       13.49        8.56      5.84 o 
   0  11   3       43.03       26.51      6.60 o 
   1  11   3       36.39       36.08      6.96 o 
   2  11   3       12.05       11.58      6.40 o 
   3  11   3        9.02       11.71      9.98 o 
   4  11   3       29.81       28.86      6.66 o 
   5  11   3      153.19      187.23     18.32 o 
   6  11   3        0.13       -5.07      9.06 o 
   7  11   3        8.14       10.46     11.37 o 
   8  11   3       10.59       11.14      9.38 o 
   9  11   3        4.33       -2.40     16.21 o 
  -8  12   3        3.76       -1.29      8.65 o 
  -7  12   3        2.68        1.55      5.79 o 
  -6  12   3        1.71        4.62      6.84 o 
  -5  12   3        5.32       -2.60      7.45 o 
  -4  12   3       13.42        3.88      7.44 o 
  -3  12   3        6.65        5.25      4.28 o 
  -2  12   3        0.32        6.23      5.55 o 
  -1  12   3        6.50        3.63      4.68 o 
   0  12   3        0.03       -3.88      5.31 o 
   1  12   3      146.27      149.27     10.69 o 
   2  12   3       16.65       17.40      9.06 o 
   3  12   3      179.41      191.64     16.74 o 
   4  12   3        0.22       -2.59      8.71 o 
   5  12   3        0.45       -3.52      9.91 o 
   6  12   3        2.22        3.77      9.97 o 
   7  12   3        0.17        3.14     11.02 o 
  -6  13   3        0.79        4.00      7.93 o 
  -5  13   3       15.51       13.31      4.49 o 
  -4  13   3        9.35        8.19      7.98 o 
  -3  13   3        9.29        5.46      4.28 o 
  -2  13   3        1.55        3.42      5.71 o 
  -1  13   3        0.07        4.34      5.42 o 
   0  13   3       23.06       17.82     11.41 o 
   1  13   3        0.72        1.45      8.27 o 
   2  13   3        5.59        6.53      6.75 o 
   3  13   3        3.04       -2.00      6.33 o 
   4  13   3        0.20        2.10      8.92 o 
   5  13   3       17.57       20.15      8.46 o 
  -2  14   3        1.80        2.10      4.97 o 
  -1  14   3       42.93       42.27     11.41 o 
   0  14   3        9.36        7.65      6.64 o 
   1  14   3        1.26        5.51      6.15 o 
 -15   0   4        2.48       -0.09     17.12 o 
 -14   0   4        3.17        0.36      7.00 o 
 -13   0   4      110.49      106.18     13.25 o 
 -12   0   4       67.79       83.41     11.87 o 
 -11   0   4      297.67      261.97     21.02 o 
 -10   0   4      156.27      141.12     13.37 o 
  -9   0   4     1247.77     1132.66     33.03 o 
  -8   0   4        0.14       -1.20      7.22 o 
  -7   0   4      293.94      286.11     14.36 o 
  -6   0   4       45.66       42.10      5.75 o 
  -5   0   4       59.96       75.51      6.43 o 
  -4   0   4        6.76        5.92      4.64 o 
  -3   0   4      628.99      687.21     57.95 o 
  -2   0   4      749.03      859.04     16.54 o 
  -1   0   4      794.40      890.00     30.63 o 
   0   0   4       30.29       18.80      8.11 o 
   1   0   4     1507.69     1190.61    190.37 o 
   2   0   4      392.45      406.18     33.63 o 
   3   0   4       40.60       59.15      8.41 o 
   4   0   4     8783.22     9541.37    199.98 o 
   5   0   4       27.29       57.77     11.11 o 
   6   0   4     1176.46     1271.59     26.54 o 
   7   0   4       90.40       95.18     10.35 o 
   8   0   4       11.24       21.32      8.49 o 
   9   0   4       92.73      106.59     15.91 o 
  10   0   4        2.30        5.28      5.89 o 
  11   0   4        0.35        2.83      7.51 o 
  12   0   4        4.01        3.57      7.18 o 
  13   0   4       39.37       67.26     15.01 o 
  14   0   4        0.03       12.01     10.81 o 
 -15   1   4       62.34       69.02      9.36 o 
 -14   1   4        0.23        7.47      6.98 o 
 -13   1   4       85.92       72.87      8.41 o 
 -12   1   4      114.74      113.34      9.24 o 
 -11   1   4       70.17       73.03      7.66 o 
 -10   1   4      471.47      448.30     14.58 o 
  -9   1   4      735.42      678.10     20.37 o 
  -8   1   4     1577.85     1522.97     23.34 o 
  -7   1   4        7.01        7.59      4.65 o 
  -6   1   4     1037.95     1036.08     19.11 o 
  -5   1   4       38.12       38.67      3.83 o 
  -4   1   4      263.96      296.13      6.77 o 
  -3   1   4     1836.37     1955.22     43.49 o 
  -2   1   4       26.70       23.17      3.64 o 
  -1   1   4       93.37       97.76     10.51 o 
   0   1   4       51.51       39.74     12.29 o 
   1   1   4        1.55        3.07      3.12 o 
   2   1   4       58.67       63.90      9.81 o 
   3   1   4       65.53       43.06     10.52 o 
   4   1   4       49.50       61.43      8.11 o 
   5   1   4      403.92      415.30     44.55 o 
   6   1   4      217.81      267.96     30.51 o 
   7   1   4        1.16        2.66      4.31 o 
   8   1   4       71.44       76.69     12.14 o 
   9   1   4       11.27       11.60      4.93 o 
  10   1   4       34.48       42.36      6.08 o 
  11   1   4        3.83        7.24      4.92 o 
  12   1   4        1.06        2.24      4.94 o 
  13   1   4        0.35        4.07      5.33 o 
  14   1   4        2.30       12.01     10.21 o 
 -15   2   4       80.86       93.03      9.78 o 
 -14   2   4        8.15        8.67      6.88 o 
 -13   2   4       45.64       37.14      7.12 o 
 -12   2   4        2.08       -0.45      5.86 o 
 -11   2   4        2.11       11.75      6.16 o 
 -10   2   4       27.11       30.15      6.87 o 
  -9   2   4      136.06      110.41      8.41 o 
  -8   2   4      556.90      534.47     14.30 o 
  -7   2   4       18.39       18.11      5.37 o 
  -6   2   4        1.06       -0.60      3.03 o 
  -5   2   4       86.82      101.34      6.42 o 
  -4   2   4       58.97       54.87      4.19 o 
  -3   2   4       82.85       86.96      4.85 o 
  -2   2   4     1149.57     1331.58     77.23 o 
  -1   2   4        9.21       22.44      6.92 o 
   0   2   4      304.84      312.49     57.99 o 
   1   2   4      162.34      146.35     22.13 o 
   2   2   4      212.21      195.90     27.70 o 
   3   2   4        0.04       -5.23      3.49 o 
   4   2   4      483.70      567.86     91.88 o 
   5   2   4       30.26       29.47      4.80 o 
   6   2   4      257.18      265.94     32.77 o 
   7   2   4        4.35        7.70      4.68 o 
   8   2   4      123.04      126.37     27.91 o 
   9   2   4        0.41       -2.18      4.53 o 
  10   2   4        1.89        4.85      3.98 o 
  11   2   4        8.79        9.39      4.65 o 
  12   2   4        0.35       -1.09      4.16 o 
  13   2   4        3.25        7.21      6.61 o 
  14   2   4        0.12        9.61      9.01 o 
 -15   3   4        0.74        4.99      7.20 o 
 -14   3   4        0.03       -2.56      5.88 o 
 -13   3   4        0.72       -1.31      5.71 o 
 -12   3   4        2.87        3.12      5.72 o 
 -11   3   4      168.37      151.17      9.74 o 
 -10   3   4       96.49       84.22      8.01 o 
  -9   3   4       48.32       40.38      6.42 o 
  -8   3   4        2.35        2.25      5.79 o 
  -7   3   4      427.26      430.55     12.66 o 
  -6   3   4        0.75       -2.92      3.60 o 
  -5   3   4       44.74       43.22      4.69 o 
  -4   3   4      212.92      244.84      8.21 o 
  -3   3   4     2140.30     2335.86     92.59 o 
  -2   3   4      772.62      864.51     25.67 o 
  -1   3   4       94.75       95.77     12.53 o 
   0   3   4      411.00      372.69     48.94 o 
   1   3   4       56.19       48.45      5.71 o 
   2   3   4        2.52        0.26      2.07 o 
   3   3   4      182.29      149.55     15.94 o 
   4   3   4      139.36      130.81     16.76 o 
   5   3   4        9.18        4.84      4.23 o 
   6   3   4        4.72        6.10      3.85 o 
   7   3   4      115.61      112.64     27.91 o 
   8   3   4       69.92       80.32     20.28 o 
   9   3   4        3.58        8.10      4.12 o 
  10   3   4       59.39       51.58     12.40 o 
  11   3   4       22.82       21.82      5.21 o 
  12   3   4        0.88       -2.60      6.20 o 
  13   3   4        1.42        2.40      8.41 o 
 -14   4   4       51.64       56.31      9.66 o 
 -13   4   4        0.59        1.24      7.36 o 
 -12   4   4       36.17       32.27      7.48 o 
 -11   4   4       25.06       14.21      6.30 o 
 -10   4   4       93.16       99.21      8.51 o 
  -9   4   4       81.35       66.85      7.76 o 
  -8   4   4       53.93       51.78      7.16 o 
  -7   4   4       12.78        6.81      4.72 o 
  -6   4   4       93.65      102.61      6.47 o 
  -5   4   4       31.74       31.44      4.53 o 
  -4   4   4      222.94      252.18      8.69 o 
  -3   4   4       89.74       83.89      5.84 o 
  -2   4   4      344.88      406.80     22.36 o 
  -1   4   4       29.56       26.01      5.20 o 
   0   4   4       42.99       41.80      4.30 o 
   1   4   4        2.69        5.09      2.99 o 
   2   4   4       18.56       19.02      6.42 o 
   3   4   4       22.22       25.19      3.79 o 
   4   4   4       79.41       93.14     11.10 o 
   5   4   4       50.90       48.53      9.62 o 
   6   4   4       37.55       38.31      7.89 o 
   7   4   4        8.14        5.69      3.73 o 
   8   4   4        0.00       -0.62      3.56 o 
   9   4   4        3.13        4.42      2.92 o 
  10   4   4       48.33       33.45     11.51 o 
  11   4   4       30.79       22.88     10.46 o 
  12   4   4        1.06        3.18      3.31 o 
  13   4   4        1.04        4.20      8.41 o 
 -14   5   4       12.07       10.67      8.16 o 
 -13   5   4        1.74        4.71      8.63 o 
 -12   5   4       51.54       63.31     12.82 o 
 -11   5   4        6.74       -0.95      6.45 o 
 -10   5   4       56.00       43.23      7.16 o 
  -9   5   4       32.01       26.29      6.44 o 
  -8   5   4      424.04      382.43     13.05 o 
  -7   5   4        7.81       17.86      5.45 o 
  -6   5   4      348.04      361.02     10.22 o 
  -5   5   4      727.16      782.49     13.92 o 
  -4   5   4      326.58      341.32     10.65 o 
  -3   5   4      162.33      173.32     10.05 o 
  -2   5   4      338.13      350.53     19.88 o 
  -1   5   4      835.07      779.62     60.82 o 
   0   5   4      175.21      181.49      9.41 o 
   1   5   4      351.82      307.59     16.53 o 
   2   5   4        3.13        9.86      6.33 o 
   3   5   4       61.13       52.18      8.41 o 
   4   5   4      273.25      248.51     61.26 o 
   5   5   4       23.11       28.09      7.50 o 
   6   5   4      219.72      168.83     32.82 o 
   7   5   4        1.51       -3.45      3.20 o 
   8   5   4        4.91        6.31      3.20 o 
   9   5   4        1.27        1.98      3.52 o 
  10   5   4        3.31        4.16      4.40 o 
  11   5   4        1.65        0.95      2.63 o 
  12   5   4        0.17        4.80      8.41 o 
  13   5   4        7.34       13.21      9.01 o 
 -13   6   4       40.68       44.38      9.68 o 
 -12   6   4       52.77       43.54      9.23 o 
 -11   6   4        8.45        7.97      8.28 o 
 -10   6   4      203.63      159.35     12.40 o 
  -9   6   4       28.39       15.42      7.26 o 
  -8   6   4      156.95      140.86     11.35 o 
  -7   6   4      644.23      622.36     15.82 o 
  -6   6   4        5.54       -0.27      4.75 o 
  -5   6   4       97.51       93.96      6.67 o 
  -4   6   4      112.74      132.39      8.20 o 
  -3   6   4      123.07      123.16     11.96 o 
  -2   6   4      229.60      259.93     12.57 o 
  -1   6   4      278.89      255.06     18.60 o 
   0   6   4      319.83      322.57     16.30 o 
   1   6   4      136.67      135.55     10.58 o 
   2   6   4        0.71        0.63      3.52 o 
   3   6   4       77.77       65.20      7.81 o 
   4   6   4      127.96      123.96     19.82 o 
   5   6   4        0.82        1.60      6.45 o 
   6   6   4       77.18       76.16     15.61 o 
   7   6   4        5.72       16.74      7.72 o 
   8   6   4       24.08       16.32      4.36 o 
   9   6   4       72.81       40.89     20.37 o 
  10   6   4        6.00        1.80      6.61 o 
  11   6   4        1.77        1.68      2.77 o 
  12   6   4        0.25        1.80      9.61 o 
 -13   7   4       70.48       72.09     10.78 o 
 -12   7   4        0.66        7.98      7.59 o 
 -11   7   4      207.95      200.75     13.66 o 
 -10   7   4       19.39       15.57      8.20 o 
  -9   7   4        2.67       -3.71      6.80 o 
  -8   7   4      457.56      458.66     17.94 o 
  -7   7   4        4.12       15.12      7.67 o 
  -6   7   4       11.38       11.78      6.11 o 
  -5   7   4       13.57       21.31      5.21 o 
  -4   7   4      256.34      243.62     10.34 o 
  -3   7   4      193.82      190.44      8.90 o 
  -2   7   4        2.32        2.01      5.75 o 
  -1   7   4       75.53       67.01      6.24 o 
   0   7   4      426.38      431.96     33.02 o 
   1   7   4      193.33      205.77     17.46 o 
   2   7   4      308.45      301.82     11.61 o 
   3   7   4        2.69        2.40      9.91 o 
   4   7   4      182.24      193.39     18.02 o 
   5   7   4        4.21        6.18      7.94 o 
   6   7   4       10.87       15.37      6.75 o 
   7   7   4        0.15       -4.80      5.95 o 
   8   7   4       23.25       17.00      8.08 o 
   9   7   4        0.07        1.50      2.19 o 
  10   7   4        3.56        1.23      2.24 o 
  11   7   4        1.33        0.87      6.58 o 
  12   7   4        3.09       12.01     10.81 o 
 -12   8   4        1.61       -5.46      7.27 o 
 -11   8   4        0.02       -1.32      8.20 o 
 -10   8   4        3.27        3.33      7.33 o 
  -9   8   4       75.78       75.28      9.48 o 
  -8   8   4       13.57        6.76      6.95 o 
  -7   8   4        8.95       19.55      7.11 o 
  -6   8   4       40.53       36.04      6.73 o 
  -5   8   4      110.27      100.42      8.30 o 
  -4   8   4       43.64       35.12      6.06 o 
  -3   8   4      340.11      340.11     27.24 o 
  -2   8   4      427.38      355.06     73.29 o 
  -1   8   4      325.38      295.34     28.06 o 
   0   8   4      352.30      363.49     67.26 o 
   1   8   4      236.05      216.96     13.25 o 
   2   8   4       30.17       28.99      9.01 o 
   3   8   4       33.57       34.89      8.64 o 
   4   8   4       13.74       10.99      7.07 o 
   5   8   4        3.53        2.20      6.33 o 
   6   8   4       33.37       36.66      8.80 o 
   7   8   4        0.63       -9.04      7.35 o 
   8   8   4       25.16       22.77      9.23 o 
   9   8   4        5.60        6.66      6.75 o 
  10   8   4        5.68        1.90      1.39 o 
  11   8   4        0.07        1.36      1.19 o 
 -11   9   4       42.02       44.00      9.61 o 
 -10   9   4        6.36        5.58      8.82 o 
  -9   9   4       57.83       50.04      9.91 o 
  -8   9   4       59.76       63.53      8.89 o 
  -7   9   4        0.84        3.00      7.41 o 
  -6   9   4       49.85       33.74      6.81 o 
  -5   9   4        0.96        0.74      6.27 o 
  -4   9   4       52.59       50.84      8.27 o 
  -3   9   4       32.48       27.35      8.95 o 
  -2   9   4        4.43        1.95      5.51 o 
  -1   9   4        4.31        2.80      9.31 o 
   0   9   4      255.51      228.55     37.53 o 
   1   9   4        6.62        0.41      6.75 o 
   2   9   4       28.73       28.31      8.89 o 
   3   9   4       62.00       77.67     12.61 o 
   4   9   4        4.08        5.75      7.94 o 
   5   9   4        3.31        1.80      7.51 o 
   6   9   4        7.83        6.88      7.78 o 
   7   9   4        0.18       -1.44      7.85 o 
   8   9   4       18.20       23.12      9.34 o 
   9   9   4        0.35        1.86      6.15 o 
  10   9   4       16.61       32.61     12.44 o 
 -10  10   4       10.25        9.81      9.38 o 
  -9  10   4       39.53       47.64     10.94 o 
  -8  10   4        3.68        0.51      8.33 o 
  -7  10   4        0.24        2.26      7.89 o 
  -6  10   4        2.19       -3.95      6.95 o 
  -5  10   4       70.78       66.29     11.87 o 
  -4  10   4        0.56       -6.18      7.21 o 
  -3  10   4        7.26        8.73      4.52 o 
  -2  10   4       15.33       12.34      6.80 o 
  -1  10   4       27.47       16.20      6.09 o 
   0  10   4      192.12      174.90     24.62 o 
   1  10   4       33.14       31.35      9.33 o 
   2  10   4        4.60        4.52      7.61 o 
   3  10   4        1.54       12.85      8.09 o 
   4  10   4       26.78       27.50     10.39 o 
   5  10   4       21.56       26.83     11.41 o 
   6  10   4       16.92       22.66     14.11 o 
   7  10   4        0.55        3.41     10.35 o 
   8  10   4       11.95        5.01      8.64 o 
   9  10   4        8.07        6.54     10.24 o 
  -9  11   4       15.27        3.00     14.41 o 
  -8  11   4       16.65        5.40     10.81 o 
  -7  11   4        0.88        2.40     10.21 o 
  -6  11   4       21.77       21.59      8.64 o 
  -5  11   4      118.76      142.93     15.46 o 
  -4  11   4       16.12       19.22     10.21 o 
  -3  11   4        1.33        7.43      5.47 o 
  -2  11   4        0.19       -1.82      5.10 o 
  -1  11   4       35.74       41.69     12.91 o 
   0  11   4      489.48      438.98     82.57 o 
   1  11   4       33.16       32.43      8.89 o 
   2  11   4       52.53       51.82     10.51 o 
   3  11   4        0.09        1.65      6.75 o 
   4  11   4        5.32       12.12      7.18 o 
   5  11   4       13.59       17.43      8.44 o 
   6  11   4        0.93       -1.28      7.61 o 
   7  11   4        0.03       10.26     12.91 o 
   8  11   4       13.99        1.15     10.17 o 
  -6  12   4        3.21       -3.36      8.37 o 
  -5  12   4       41.39       54.65     15.61 o 
  -4  12   4       12.73       15.84      5.03 o 
  -3  12   4       29.85       27.70      8.11 o 
  -2  12   4      162.88      132.35     38.73 o 
  -1  12   4       16.66       12.19      6.49 o 
   0  12   4        6.47       15.13      6.00 o 
   1  12   4      101.48      105.72     39.04 o 
   2  12   4       27.33       26.94      8.18 o 
   3  12   4        1.26        3.55      9.23 o 
   4  12   4       58.87       67.21     12.29 o 
   5  12   4       17.06       32.49      9.52 o 
   6  12   4        0.04        1.99      8.21 o 
  -4  13   4        7.72       10.06      4.49 o 
  -3  13   4        5.06        2.96      5.09 o 
  -2  13   4        0.02        2.70      6.18 o 
  -1  13   4       23.94       31.79      8.27 o 
   0  13   4       18.00       21.74     14.11 o 
   1  13   4        3.69        1.98      5.44 o 
   2  13   4       18.58       28.40      8.44 o 
   3  13   4        3.93       10.21      8.08 o 
 -14   1   5        0.55        0.67      6.02 o 
 -13   1   5       12.42       10.84      6.36 o 
 -12   1   5        9.52       19.81      7.00 o 
 -11   1   5       21.80       26.32      6.40 o 
 -10   1   5      571.14      575.03     16.83 o 
  -9   1   5       10.15       14.48      5.97 o 
  -8   1   5      196.94      185.13      9.89 o 
  -7   1   5      640.45      648.92     15.56 o 
  -6   1   5      167.56      159.62      8.20 o 
  -5   1   5       92.23       90.82      5.29 o 
  -4   1   5      170.00      155.55      6.76 o 
  -3   1   5      101.94      114.48      5.91 o 
  -2   1   5      784.59      947.90     22.99 o 
  -1   1   5      469.64      348.72    116.54 o 
   0   1   5      441.31      287.86    126.78 o 
   1   1   5      218.13      163.25     65.42 o 
   2   1   5       12.13       18.04     11.04 o 
   3   1   5       51.39       67.93     14.71 o 
   4   1   5       25.69       26.68     16.82 o 
   5   1   5       70.77       66.17     11.20 o 
   6   1   5       31.43       29.22      8.81 o 
   7   1   5      838.07      991.77    134.52 o 
   8   1   5       49.07       55.13     18.02 o 
   9   1   5       37.88       35.34      7.89 o 
  10   1   5        2.20       -0.27      6.92 o 
  11   1   5       21.09       26.61      8.21 o 
  12   1   5        0.77       -1.80      5.90 o 
 -14   2   5       26.72       20.14      7.43 o 
 -13   2   5       63.37       56.67      8.36 o 
 -12   2   5        7.02       14.35      5.78 o 
 -11   2   5      172.17      175.78     10.55 o 
 -10   2   5       60.85       53.03      7.40 o 
  -9   2   5      101.96       96.83      8.51 o 
  -8   2   5       67.82       70.13      7.36 o 
  -7   2   5      285.78      319.41     26.68 o 
  -6   2   5      468.81      451.24     12.92 o 
  -5   2   5      330.97      314.21      8.22 o 
  -4   2   5      243.87      242.79     20.73 o 
  -3   2   5      762.08      890.13     29.35 o 
  -2   2   5       60.92       69.52      7.26 o 
  -1   2   5      351.46      236.52     54.38 o 
   0   2   5       55.68       58.68     21.70 o 
   1   2   5        8.80        4.09      4.98 o 
   2   2   5      477.36      361.16    101.01 o 
   3   2   5       18.37       19.27      4.23 o 
   4   2   5       69.89       65.93     14.33 o 
   5   2   5       95.70       78.28     12.93 o 
   6   2   5        7.02        5.57      4.88 o 
   7   2   5      354.75      324.27     40.90 o 
   8   2   5        1.79        1.73      4.33 o 
   9   2   5        0.42        2.48      6.18 o 
  10   2   5        7.39       -0.40      5.37 o 
  11   2   5        1.95       -6.43      5.72 o 
  12   2   5        0.11       -6.05      5.89 o 
 -14   3   5       34.87       34.76      8.03 o 
 -13   3   5        6.81        4.57      6.53 o 
 -12   3   5        3.41        0.61      5.98 o 
 -11   3   5      134.85      154.62     13.35 o 
 -10   3   5      119.63      126.19      9.66 o 
  -9   3   5      402.93      384.00     13.43 o 
  -8   3   5      125.57      110.27      8.50 o 
  -7   3   5       17.96       13.68      5.71 o 
  -6   3   5      209.02      191.84     10.31 o 
  -5   3   5       27.14       29.51      5.30 o 
  -4   3   5        0.10        3.65      4.86 o 
  -3   3   5      134.84      153.13     11.62 o 
  -2   3   5       97.22      110.29      7.39 o 
  -1   3   5        1.55        0.26      4.26 o 
   0   3   5       18.30       16.76      4.02 o 
   1   3   5        9.50       13.38      6.90 o 
   2   3   5        0.27       -2.21      3.61 o 
   3   3   5       18.33       11.21      5.99 o 
   4   3   5       20.63       20.84      4.56 o 
   5   3   5       55.19       35.86      8.31 o 
   6   3   5        1.87       -0.85      3.91 o 
   7   3   5       59.37       46.98      8.46 o 
   8   3   5       58.19       52.67      6.09 o 
   9   3   5        2.74        4.68      4.17 o 
  10   3   5        1.30        3.68      4.16 o 
  11   3   5        9.31        3.74      5.42 o 
  12   3   5        1.41        1.96      5.42 o 
 -14   4   5      103.63      114.82     12.55 o 
 -13   4   5       20.08       22.57      8.42 o 
 -12   4   5       35.23       33.76      6.94 o 
 -11   4   5       69.54       60.45      7.83 o 
 -10   4   5       11.19       12.40      6.00 o 
  -9   4   5      226.63      208.02     11.16 o 
  -8   4   5        1.10       -1.56      5.78 o 
  -7   4   5       38.38       37.78      7.80 o 
  -6   4   5      694.76      747.48     31.38 o 
  -5   4   5       28.75       25.19      5.00 o 
  -4   4   5        1.84        1.96      6.08 o 
  -3   4   5       29.58       34.04     10.71 o 
  -2   4   5       67.91       66.54      7.76 o 
  -1   4   5      900.51      838.09    131.42 o 
   0   4   5      170.90      171.84     39.90 o 
   1   4   5      178.27      141.64     34.42 o 
   2   4   5       55.50       42.60     10.06 o 
   3   4   5        7.19        7.26      4.09 o 
   4   4   5        0.06       -0.89      3.61 o 
   5   4   5        2.67        6.68      4.21 o 
   6   4   5       34.70       24.78      7.61 o 
   7   4   5       33.74       31.23     13.87 o 
   8   4   5        0.01       -1.33      3.61 o 
   9   4   5       59.11       43.01     11.27 o 
  10   4   5        0.84        2.09      3.06 o 
  11   4   5        5.82        4.07      4.92 o 
  12   4   5        1.01       -2.24      4.50 o 
 -13   5   5       10.56       11.49     10.96 o 
 -12   5   5       61.22       62.92     12.10 o 
 -11   5   5        2.13        6.31      8.54 o 
 -10   5   5       15.62       23.47      6.77 o 
  -9   5   5      113.85       91.64     10.05 o 
  -8   5   5      153.04      138.30     11.28 o 
  -7   5   5      356.60      364.56     15.48 o 
  -6   5   5      198.39      217.48     10.48 o 
  -5   5   5      310.12      324.01     12.91 o 
  -4   5   5       49.61       42.55      7.03 o 
  -3   5   5       45.77       31.00      7.04 o 
  -2   5   5      199.83      136.31     33.98 o 
  -1   5   5       59.00       51.84      7.46 o 
   0   5   5        0.11       -2.26      4.80 o 
   1   5   5      478.10      406.13     80.47 o 
   2   5   5      133.34      126.59     20.72 o 
   3   5   5        9.27       10.74      5.79 o 
   4   5   5        8.80       10.39      4.45 o 
   5   5   5        0.31       -2.74      3.54 o 
   6   5   5       38.39       26.21      4.68 o 
   7   5   5       16.13       16.75      5.65 o 
   8   5   5       11.94        7.38      3.86 o 
   9   5   5        0.01        0.44      2.56 o 
  10   5   5       20.39       14.15      3.56 o 
  11   5   5        2.35        2.52      3.06 o 
  12   5   5        0.39       -0.73      4.36 o 
 -13   6   5        0.23       -7.78     10.35 o 
 -12   6   5        1.82        4.92      9.61 o 
 -11   6   5       33.37       22.21      9.97 o 
 -10   6   5       28.27       16.46     10.77 o 
  -9   6   5        6.21        0.36      7.99 o 
  -8   6   5      260.15      228.18     17.19 o 
  -7   6   5       20.69       14.47      7.22 o 
  -6   6   5       33.07       34.32      6.39 o 
  -5   6   5      101.53       97.69      8.22 o 
  -4   6   5       11.66        4.17      6.51 o 
  -3   6   5        0.06        3.69      5.92 o 
  -2   6   5      485.79      365.98     83.74 o 
  -1   6   5        0.46        3.27      4.07 o 
   0   6   5       48.92       41.26     12.22 o 
   1   6   5      155.89      129.39     29.13 o 
   2   6   5       43.43       33.58     11.41 o 
   3   6   5       16.32       18.45     22.82 o 
   4   6   5        3.94        0.90      4.80 o 
   5   6   5      144.34      110.00     26.35 o 
   6   6   5       13.55       10.82      3.46 o 
   7   6   5        2.22        3.02      3.33 o 
   8   6   5        0.56       -2.53      2.66 o 
   9   6   5        0.76       -0.11      3.00 o 
  10   6   5        0.00       -1.47      1.72 o 
  11   6   5        3.05        2.81      2.17 o 
 -12   7   5       36.87       31.16     12.48 o 
 -11   7   5       95.67       85.76     13.41 o 
 -10   7   5        3.30        2.43      8.09 o 
  -9   7   5       28.58       31.09     11.20 o 
  -8   7   5        8.43        1.22      7.94 o 
  -7   7   5      599.34      564.87     24.19 o 
  -6   7   5      209.94      199.17     17.50 o 
  -5   7   5       36.81       31.80      6.74 o 
  -4   7   5       16.76       24.79      7.07 o 
  -3   7   5        0.98        7.72      5.93 o 
  -2   7   5       88.06       74.46     21.09 o 
  -1   7   5       63.48       62.78     12.38 o 
   0   7   5       80.23       64.32     10.74 o 
   1   7   5        3.22        0.44      4.06 o 
   2   7   5       13.21       11.34      6.91 o 
   3   7   5      114.38       87.09     12.01 o 
   4   7   5      103.90      109.42     12.61 o 
   5   7   5        0.19       -1.34      5.47 o 
   6   7   5        6.24       -0.84      6.44 o 
   7   7   5        2.84        2.49      4.27 o 
   8   7   5        0.01        0.15      1.72 o 
   9   7   5        7.09        2.45      2.25 o 
  10   7   5        0.29        2.53      2.26 o 
 -11   8   5       29.83       28.43     20.72 o 
 -10   8   5        0.01       -8.72     12.91 o 
  -9   8   5        2.24        7.47      9.38 o 
  -8   8   5       55.99       67.46     12.74 o 
  -7   8   5       70.06       59.77     10.17 o 
  -6   8   5        7.18        7.99      6.45 o 
  -5   8   5       27.80       21.46      7.53 o 
  -4   8   5        0.73        1.54      6.24 o 
  -3   8   5      350.73      250.21     77.76 o 
  -2   8   5       59.29       50.10     13.81 o 
  -1   8   5      215.40      186.87     30.55 o 
   0   8   5        0.17        1.78      8.71 o 
   1   8   5       94.09       84.82      9.54 o 
   2   8   5       73.61       69.23      8.44 o 
   3   8   5       75.69       71.83     16.51 o 
   4   8   5        0.20       -2.62      4.44 o 
   5   8   5        1.72        8.26      6.64 o 
   6   8   5        3.36        2.30      5.04 o 
   7   8   5        2.97        0.38      6.01 o 
   8   8   5        4.86        2.75      1.47 o 
   9   8   5        0.51        0.52      1.74 o 
  10   8   5        8.51        1.80      1.18 o 
 -10   9   5       31.23       36.76     11.87 o 
  -9   9   5       42.59       31.55     10.09 o 
  -8   9   5        4.33       -6.53      8.08 o 
  -7   9   5        1.11        6.75      9.55 o 
  -6   9   5        8.65       14.38     10.35 o 
  -5   9   5        0.33       -6.07      6.70 o 
  -4   9   5        3.21        2.46      6.07 o 
  -3   9   5       74.83       42.66     24.02 o 
  -2   9   5      382.11      297.64     96.99 o 
  -1   9   5       36.70       30.23      6.45 o 
   0   9   5        4.84        2.49      5.96 o 
   1   9   5      182.23      195.92     57.35 o 
   2   9   5        7.59        4.80      5.04 o 
   3   9   5       24.03       13.81      6.37 o 
   4   9   5        0.00       -0.90      4.67 o 
   5   9   5        7.38        2.36      6.64 o 
   6   9   5        5.61        6.53      6.64 o 
   7   9   5        2.11        2.49      5.77 o 
   8   9   5        0.57       -3.93      6.91 o 
   9   9   5        5.51        0.51      1.01 o 
  -9  10   5        2.03       10.31     11.25 o 
  -8  10   5      115.14      101.73     14.42 o 
  -7  10   5       36.04       41.10     11.87 o 
  -6  10   5      254.31      315.28     30.03 o 
  -5  10   5       70.27       85.53     11.96 o 
  -4  10   5       31.31       24.46     17.12 o 
  -3  10   5       54.36       39.21     22.22 o 
  -2  10   5       37.77       29.83     12.61 o 
  -1  10   5      442.04      351.68     86.78 o 
   0  10   5       19.45       11.03      6.55 o 
   1  10   5       18.09       14.38      6.33 o 
   2  10   5       15.78       21.31      6.55 o 
   3  10   5       45.97       43.14      9.91 o 
   4  10   5       24.06       23.74      8.89 o 
   5  10   5       12.05       17.18      8.08 o 
   6  10   5        0.09        3.08      9.09 o 
   7  10   5        3.37       -5.28      6.62 o 
  -7  11   5        7.24        1.20     13.81 o 
  -6  11   5       33.75       35.43     13.21 o 
  -5  11   5       10.95       37.23     13.81 o 
  -4  11   5       38.85       27.73     14.11 o 
  -3  11   5        2.02        0.17      4.49 o 
  -2  11   5       14.42       14.10      6.33 o 
  -1  11   5        4.35        8.88      6.31 o 
   0  11   5       27.23       25.62      6.98 o 
   1  11   5       11.68       11.55      7.64 o 
   2  11   5        1.80        5.62     12.31 o 
   3  11   5        4.55        3.21      7.18 o 
   4  11   5       21.51       23.58      8.34 o 
   5  11   5        3.54        7.85      9.31 o 
   6  11   5        3.17       30.00     25.82 o 
  -5  12   5        2.85        6.92      6.91 o 
  -4  12   5        0.10       -0.51      2.87 o 
  -3  12   5        5.24        6.61      4.71 o 
  -2  12   5       25.35       28.94      7.51 o 
  -1  12   5        1.25        6.31      9.01 o 
   0  12   5        0.23        1.80      6.72 o 
   1  12   5        1.00       -0.23      6.15 o 
   2  12   5        0.04       -1.59      8.41 o 
   3  12   5       56.45       55.18     24.32 o 
 -13   0   6        8.45       22.22     14.41 o 
 -12   0   6       89.05       82.87     21.02 o 
 -11   0   6       82.38       99.09     22.22 o 
 -10   0   6       15.59       13.21     12.01 o 
  -9   0   6      178.94      136.32     20.42 o 
  -8   0   6      225.28      250.43     25.22 o 
  -7   0   6      589.24      666.60     37.83 o 
  -6   0   6      424.89      398.16     30.03 o 
  -5   0   6      147.99      169.73     14.54 o 
  -4   0   6      466.82      530.86     47.74 o 
  -3   0   6        0.04       -3.00     10.21 o 
  -2   0   6      358.32      505.66     33.63 o 
  -1   0   6       58.43       73.27     16.21 o 
   0   0   6       57.44       84.08     21.02 o 
   1   0   6       47.93       65.46     16.82 o 
   2   0   6       11.95       18.62     14.41 o 
   3   0   6       45.02       44.44     19.22 o 
   4   0   6      148.90      234.81     25.22 o 
   5   0   6      131.64      226.40     24.02 o 
   7   0   6       26.48       34.23     12.61 o 
   8   0   6       99.11      117.11     19.22 o 
   9   0   6        0.00        2.40     10.81 o 
  10   0   6        4.45       -5.40      9.61 o 
  11   0   6        9.67        7.21     10.21 o 
 -13   1   6      145.94      142.76     13.38 o 
 -12   1   6       30.41       31.52      8.28 o 
 -11   1   6      203.55      203.37     19.09 o 
 -10   1   6      113.56       99.81     15.60 o 
  -9   1   6      176.23      154.49     16.34 o 
  -8   1   6      289.30      315.84     21.92 o 
  -7   1   6      754.33      733.52     27.81 o 
  -6   1   6      502.16      527.73     23.77 o 
  -5   1   6       62.66       59.30      9.32 o 
  -4   1   6       24.23       24.06      8.09 o 
  -3   1   6       94.52       92.04     12.48 o 
  -2   1   6        0.62       -1.79      9.66 o 
  -1   1   6      114.46      138.37     15.31 o 
   0   1   6       14.90       20.79     10.27 o 
   1   1   6       47.47       63.54     11.53 o 
   2   1   6       64.35      111.69     15.72 o 
   3   1   6        5.82       21.96      9.96 o 
   4   1   6       10.00       29.23      9.77 o 
   5   1   6        3.49        7.65      7.94 o 
   6   1   6       26.78       22.44     14.41 o 
   7   1   6       66.05       78.97     13.81 o 
   8   1   6       33.10       19.23      7.85 o 
   9   1   6        2.32        1.34      7.35 o 
  10   1   6       19.54       27.97      8.65 o 
  11   1   6        6.56       -4.07      6.49 o 
 -13   2   6      103.65      120.96     13.22 o 
 -12   2   6        0.02       -4.99      7.06 o 
 -11   2   6        0.09        1.48      7.95 o 
 -10   2   6       20.48       23.89      7.73 o 
  -9   2   6        2.11        0.68      7.41 o 
  -8   2   6        5.94        3.18      6.00 o 
  -7   2   6      198.64      195.02     12.63 o 
  -6   2   6      648.69      717.86     27.62 o 
  -5   2   6        0.04       -7.10      5.51 o 
  -4   2   6        2.14        2.86      6.75 o 
  -3   2   6       74.96       74.78     10.83 o 
  -2   2   6       36.96       65.66     11.04 o 
  -1   2   6        1.74        9.94     10.24 o 
   0   2   6      201.89      263.97     32.43 o 
   1   2   6        5.67       16.02     10.35 o 
   2   2   6        1.58        2.82      8.11 o 
   3   2   6       25.12       33.75     18.92 o 
   4   2   6        0.93       -8.06      6.69 o 
   5   2   6        2.03        2.09      8.08 o 
   6   2   6       70.93       91.71     11.64 o 
   7   2   6        0.02       -8.48      6.72 o 
   8   2   6       19.80       21.62      7.72 o 
   9   2   6        2.53       -3.07      6.31 o 
  10   2   6       26.02       32.87      8.64 o 
  11   2   6        0.34       -0.56      6.09 o 
 -13   3   6       19.96       23.73     10.68 o 
 -12   3   6        1.18        7.81      7.84 o 
 -11   3   6        0.00        4.76      6.09 o 
 -10   3   6        0.37       -2.54      5.38 o 
  -9   3   6       44.01       31.95      8.00 o 
  -8   3   6       69.79       66.05      8.99 o 
  -7   3   6      202.12      216.22     12.72 o 
  -6   3   6        6.63        5.35      6.79 o 
  -5   3   6      163.07      188.50      8.46 o 
  -4   3   6        3.45        2.88      4.92 o 
  -3   3   6       26.75       18.59      7.67 o 
  -2   3   6      169.02      195.54     14.86 o 
  -1   3   6      328.29      436.94     30.63 o 
   0   3   6      119.61      148.90     18.62 o 
   1   3   6       16.86        8.41      9.06 o 
   2   3   6       49.73       66.27     21.02 o 
   3   3   6       12.65       12.18      8.95 o 
   4   3   6        4.75        1.48      8.54 o 
   5   3   6        3.27        0.83      5.79 o 
   6   3   6       10.56       11.67      7.21 o 
   7   3   6       21.23       14.43      6.55 o 
   8   3   6        2.91        0.87      5.44 o 
   9   3   6       16.49        5.93      6.18 o 
  10   3   6       14.47       11.97      5.10 o 
  11   3   6        0.11       29.03      7.34 o 
 -12   4   6        0.92        1.51      6.77 o 
 -11   4   6        3.37        4.55      7.37 o 
 -10   4   6       15.05       17.07      8.21 o 
  -9   4   6       13.01       11.79      6.70 o 
  -8   4   6        1.21        5.65      6.82 o 
  -7   4   6       56.59       45.92      8.72 o 
  -6   4   6      183.57      186.67     14.27 o 
  -5   4   6        0.40        1.62      4.97 o 
  -4   4   6        3.51        2.12      5.86 o 
  -3   4   6        0.36       -1.40      5.09 o 
  -2   4   6        0.84       -0.76      5.51 o 
  -1   4   6       22.83       25.22      9.34 o 
   0   4   6        0.21       -0.86      7.21 o 
   1   4   6       16.00       13.36      9.27 o 
   2   4   6       43.21       52.23     10.21 o 
   3   4   6       13.82       15.95      7.18 o 
   4   4   6        3.01       -0.60      7.00 o 
   5   4   6        4.41        4.11      5.85 o 
   6   4   6        1.55        1.99      4.80 o 
   7   4   6        1.30       -1.18      5.40 o 
   8   4   6        3.51        5.48      4.04 o 
   9   4   6        2.64        2.04      4.52 o 
  10   4   6        3.19        0.34      4.46 o 
  11   4   6        0.32       -1.20      4.80 o 
 -12   5   6        0.06        7.21      9.34 o 
 -11   5   6       25.97       33.56     11.69 o 
 -10   5   6       46.46       58.59     10.01 o 
  -9   5   6        5.52        4.17      6.02 o 
  -8   5   6        9.13       11.35      6.43 o 
  -7   5   6       52.27       36.39      7.82 o 
  -6   5   6      101.67      109.69     10.56 o 
  -5   5   6       63.57       47.23      6.64 o 
  -4   5   6        4.27        6.88      5.81 o 
  -3   5   6      123.35      151.53      9.42 o 
  -2   5   6       12.84        9.78      3.49 o 
  -1   5   6        7.70        3.45      3.58 o 
   0   5   6        9.19       22.22      9.09 o 
   1   5   6       39.85       43.18      8.95 o 
   2   5   6       96.46      120.81     21.32 o 
   3   5   6       19.50       20.86      8.00 o 
   4   5   6        4.64        5.11      5.31 o 
   5   5   6        0.04        2.09      4.35 o 
   6   5   6       89.06       66.01     26.42 o 
   7   5   6        3.06        2.14      3.48 o 
   8   5   6       33.41       18.86     11.71 o 
   9   5   6        0.01       -1.66      3.60 o 
  10   5   6        0.27       -1.44      2.40 o 
 -11   6   6      124.20      115.07     15.99 o 
 -10   6   6        5.81        6.93     10.17 o 
  -9   6   6       22.34       19.79     10.39 o 
  -8   6   6        4.49        5.11      6.09 o 
  -7   6   6        4.19       12.73      6.96 o 
  -6   6   6      184.09      218.39     28.36 o 
  -5   6   6      159.41      150.41     10.86 o 
  -4   6   6       37.13       37.89      7.82 o 
  -3   6   6       24.63       16.06      3.22 o 
  -2   6   6       23.21       22.92      6.77 o 
  -1   6   6        9.87        6.56      4.96 o 
   0   6   6        0.09       -0.75      4.14 o 
   1   6   6        5.56        1.96      3.28 o 
   2   6   6      211.58      180.95     55.44 o 
   3   6   6        2.29        1.27      5.44 o 
   4   6   6       45.95       39.56     15.61 o 
   5   6   6       30.59       27.95      9.91 o 
   6   6   6        2.91        3.74      3.46 o 
   7   6   6        8.85        6.67      6.91 o 
   8   6   6       17.68        6.76      6.31 o 
   9   6   6        2.02        2.20      2.36 o 
 -11   7   6       47.24       51.30     13.25 o 
 -10   7   6        0.76       -1.07      8.80 o 
  -9   7   6       43.89       24.98     10.24 o 
  -8   7   6       12.02        8.89      9.31 o 
  -7   7   6       15.27       14.40      9.08 o 
  -6   7   6      158.92      155.24     14.18 o 
  -5   7   6        6.70        3.20      5.77 o 
  -4   7   6       33.58       30.51      6.69 o 
  -3   7   6       19.39       14.78      5.15 o 
  -2   7   6       91.72       58.41     16.52 o 
  -1   7   6      107.19       83.83     19.31 o 
   0   7   6       51.67       53.97     18.28 o 
   1   7   6       88.95       82.43     16.74 o 
   2   7   6      125.79      123.74     36.03 o 
   3   7   6      126.90       96.96     34.23 o 
   4   7   6       14.57        9.91      4.88 o 
   5   7   6        8.37        3.39      2.63 o 
   6   7   6       21.09        8.66     10.81 o 
   7   7   6        5.16        0.81      5.40 o 
   8   7   6        1.09        1.33      3.00 o 
   9   7   6        1.56        2.14      2.70 o 
 -10   8   6       17.26        6.01     12.61 o 
  -9   8   6        9.45        0.17      7.42 o 
  -8   8   6        1.31       -1.20      7.89 o 
  -7   8   6       64.47       52.43     11.67 o 
  -6   8   6       29.01       50.45     16.82 o 
  -5   8   6        0.08       11.28      7.74 o 
  -4   8   6      100.96      107.47     12.52 o 
  -3   8   6       89.64       50.73     19.75 o 
  -2   8   6       48.37       44.37      9.08 o 
  -1   8   6       85.10       52.41     16.82 o 
   0   8   6       12.86       11.86      5.18 o 
   1   8   6       71.97       46.78     10.81 o 
   2   8   6        0.39        3.22      5.19 o 
   3   8   6       25.06       19.56      5.77 o 
   4   8   6       30.43       24.97      6.09 o 
   5   8   6        0.01       -0.80      1.69 o 
   6   8   6       38.74       15.87      6.31 o 
   7   8   6        0.18        0.94      1.15 o 
   8   8   6        1.00        0.40      1.18 o 
  -8   9   6        1.59        2.50      9.97 o 
  -7   9   6        0.00       -2.28      8.08 o 
  -6   9   6       31.93       29.02      9.33 o 
  -5   9   6       19.74       25.09      8.28 o 
  -4   9   6       36.24       16.27      7.49 o 
  -3   9   6       37.18       26.51      9.91 o 
  -2   9   6       32.41       22.98     10.81 o 
  -1   9   6        5.48        5.00      3.89 o 
   0   9   6        4.20        1.97      4.61 o 
   1   9   6       20.54       17.88      6.09 o 
   2   9   6       57.44       46.35      7.78 o 
   3   9   6        8.77       11.11      5.52 o 
   4   9   6        0.07        1.20      3.89 o 
   5   9   6       32.32       22.87      7.07 o 
   6   9   6       12.85       10.81      6.15 o 
   7   9   6        0.46        0.57      1.15 o 
  -7  10   6       10.30       16.82     11.41 o 
  -6  10   6       11.37       10.21     14.41 o 
  -5  10   6        7.79       12.26     12.91 o 
  -4  10   6        0.01        4.07      3.45 o 
  -3  10   6       40.96       25.00     16.51 o 
  -2  10   6        0.02        1.68     10.21 o 
  -1  10   6        0.00        1.41      6.91 o 
   0  10   6        4.28       -1.03      5.79 o 
   1  10   6       24.31       17.55      6.44 o 
   2  10   6       32.16       32.14      8.64 o 
   3  10   6        4.63        5.36      5.47 o 
   4  10   6       10.40       11.05      5.19 o 
   5  10   6        1.26        2.70      5.52 o 
  -5  11   6       14.93        7.64     12.01 o 
  -4  11   6        1.48        6.32      5.10 o 
  -3  11   6       79.23       50.62     39.04 o 
  -2  11   6        0.12        2.57      3.90 o 
  -1  11   6        0.13       -0.96      4.71 o 
   0  11   6        4.13        7.81     13.51 o 
   1  11   6       22.99       23.42     13.51 o 
   2  11   6      134.18      104.49     15.01 o 
   3  11   6       19.17       19.05      7.21 o 
 -12   1   7        0.77       -7.38     11.67 o 
 -11   1   7        1.34       -4.25      9.65 o 
 -10   1   7        7.48        3.47      9.66 o 
  -9   1   7        2.63        1.06      7.85 o 
  -8   1   7      272.77      330.96     21.44 o 
  -7   1   7       29.59       33.88     10.51 o 
  -6   1   7      157.77      146.22     13.80 o 
  -5   1   7       13.31       15.32      8.64 o 
  -4   1   7      117.85      128.88     11.31 o 
  -3   1   7       53.27       64.23     13.57 o 
  -2   1   7       18.16       16.35     11.20 o 
  -1   1   7      166.91      225.03     20.09 o 
   0   1   7      126.17      178.22     18.33 o 
   1   1   7        7.03       14.99      9.92 o 
   2   1   7      156.87      217.08     18.67 o 
   3   1   7        0.04       10.52      9.74 o 
   4   1   7        0.02       -3.00      8.03 o 
   5   1   7        0.07       -4.03      9.61 o 
   6   1   7        0.54        0.51      8.21 o 
   7   1   7        0.44       -7.52      6.49 o 
   8   1   7        1.13        2.49      4.88 o 
  10   1   7       17.21       21.50      8.27 o 
 -12   2   7        1.12       -7.21      9.77 o 
 -11   2   7        0.23       -0.01      9.81 o 
 -10   2   7       52.89       57.27     12.48 o 
  -9   2   7        1.92        3.78     10.82 o 
  -8   2   7        0.36       -4.50     10.19 o 
  -7   2   7        2.10        7.56      8.64 o 
  -6   2   7      189.65      210.25     16.67 o 
  -5   2   7      264.14      289.91     18.24 o 
  -4   2   7      504.92      558.57     26.77 o 
  -3   2   7       65.79       80.98     12.34 o 
  -2   2   7      202.86      283.25     19.58 o 
  -1   2   7       82.30      105.82     14.61 o 
   0   2   7       41.38       48.78     12.52 o 
   1   2   7        1.40        4.65     10.17 o 
   2   2   7        3.83       -2.86     15.31 o 
   3   2   7        6.29        6.51     10.44 o 
   4   2   7        2.69       -7.26      6.08 o 
   5   2   7        1.45       -1.20      7.22 o 
   6   2   7        1.71        1.49      7.55 o 
   7   2   7        2.11       -1.91      5.31 o 
   8   2   7        0.25       -2.62      5.55 o 
   9   2   7       42.48       20.42     10.81 o 
 -11   3   7       10.50       10.00     12.29 o 
 -10   3   7        1.89        7.22      9.81 o 
  -9   3   7       22.31       15.86      9.77 o 
  -8   3   7       59.17       48.44     16.82 o 
  -7   3   7       27.84       28.64     10.82 o 
  -6   3   7       24.84       31.98      9.12 o 
  -5   3   7      100.25       95.49     12.74 o 
  -4   3   7      129.84      146.00     11.53 o 
  -3   3   7      193.45      264.72     14.38 o 
  -2   3   7        0.30        6.66      8.18 o 
  -1   3   7       37.24       38.93     11.80 o 
   0   3   7       43.55       43.84     12.40 o 
   1   3   7       93.64      109.61     21.62 o 
   2   3   7        4.12       -5.16      9.64 o 
   3   3   7       28.53       50.32     11.73 o 
   4   3   7        0.38       -3.80      7.52 o 
   5   3   7        0.01       -3.86      6.54 o 
   6   3   7        1.98        2.27      5.18 o 
   7   3   7       10.90        4.13      6.01 o 
   8   3   7        1.47        0.29      4.93 o 
   9   3   7       22.40       14.61     10.51 o 
 -11   4   7        0.14       -1.50     11.47 o 
 -10   4   7       40.42       45.59     11.89 o 
  -9   4   7       15.15       12.90      9.52 o 
  -8   4   7        0.09        3.50      7.61 o 
  -7   4   7       16.75       17.31      9.61 o 
  -6   4   7        4.16       16.91     10.40 o 
  -5   4   7        0.91      -15.01     11.41 o 
  -4   4   7      124.47      133.69     10.51 o 
  -3   4   7       29.49       39.75      8.35 o 
  -2   4   7       24.08       23.42      7.26 o 
  -1   4   7        0.41       -2.22      7.85 o 
   0   4   7       17.64       24.99     10.19 o 
   1   4   7       67.09       68.06     11.43 o 
   2   4   7       75.39       95.73     18.02 o 
   3   4   7        8.39        9.31      6.64 o 
   4   4   7        0.75        3.80      5.37 o 
   5   4   7        3.95        6.80      5.79 o 
   6   4   7        1.84        0.45      4.50 o 
   7   4   7        0.05       -1.57      4.50 o 
   8   4   7        3.31        1.35      3.99 o 
   9   4   7        7.46        0.58      5.10 o 
 -10   5   7       39.23       45.03     12.90 o 
  -9   5   7        2.88        4.70      8.73 o 
  -8   5   7       15.00       12.48     10.51 o 
  -7   5   7       10.85       11.24      8.77 o 
  -6   5   7      182.15      177.61     30.63 o 
  -5   5   7      162.56      161.55     22.22 o 
  -4   5   7       49.15       49.53      8.67 o 
  -3   5   7      143.15      181.51     20.49 o 
  -2   5   7      131.48      160.29     11.98 o 
  -1   5   7        0.47       -2.34      5.38 o 
   0   5   7       47.42       72.32     11.77 o 
   1   5   7       17.52       27.50      9.31 o 
   2   5   7        0.48        0.79      7.35 o 
   3   5   7       37.82       38.59     13.21 o 
   4   5   7       26.73       21.98      7.21 o 
   5   5   7       43.70       35.17     15.91 o 
   6   5   7        0.01       -1.55      2.92 o 
   7   5   7        9.19        3.83      4.50 o 
   8   5   7        7.71        4.94      5.71 o 
 -10   6   7        0.01        5.40     13.21 o 
  -9   6   7       49.85       21.62     16.82 o 
  -8   6   7        1.38       -1.05      9.92 o 
  -7   6   7       16.45       28.78      9.91 o 
  -6   6   7       44.79       69.82     14.71 o 
  -5   6   7       52.37       65.46     16.82 o 
  -4   6   7       19.70       17.85      6.54 o 
  -3   6   7       32.30       32.27      7.17 o 
  -2   6   7       21.30       21.83      7.36 o 
  -1   6   7        2.83        9.13      6.96 o 
   0   6   7       39.03       45.51      9.23 o 
   1   6   7        1.32        3.11      7.21 o 
   2   6   7       20.15       21.32     13.51 o 
   3   6   7       50.17       63.66     16.21 o 
   4   6   7        0.90        0.32      5.10 o 
   5   6   7        5.64        7.51      4.20 o 
   6   6   7        7.75        4.49      3.44 o 
   7   6   7       18.25        5.40      6.01 o 
  -9   7   7       23.53       23.42     16.82 o 
  -8   7   7        0.57       -8.41     15.01 o 
  -7   7   7        0.69       -4.20     13.81 o 
  -6   7   7       13.62       15.01     14.41 o 
  -5   7   7       70.40       69.06     15.01 o 
  -4   7   7      112.64      109.92     24.62 o 
  -3   7   7      182.02      182.83     12.27 o 
  -2   7   7       10.22       15.10      6.35 o 
  -1   7   7       26.55       25.79      6.45 o 
   0   7   7       14.60       14.11      5.65 o 
   1   7   7       65.19       65.69     10.51 o 
   2   7   7       34.91       30.45     11.41 o 
   3   7   7        2.89        2.16      6.01 o 
   4   7   7        7.55        7.04      4.01 o 
   5   7   7       10.83        5.20      4.01 o 
   6   7   7       15.77        5.16      3.90 o 
   7   7   7        1.22        0.51      1.77 o 
  -8   8   7        1.32        1.80     10.81 o 
  -7   8   7        6.55        6.61     15.01 o 
  -6   8   7       25.14       19.82     15.01 o 
  -5   8   7       18.98       16.82     10.81 o 
  -4   8   7        0.11        5.21      8.70 o 
  -3   8   7       11.25       13.09      9.01 o 
  -2   8   7        7.53        4.89      8.64 o 
  -1   8   7       31.10       35.43     15.01 o 
   0   8   7       33.59       20.42     13.21 o 
   1   8   7       29.42       17.59      9.61 o 
   2   8   7        0.67        3.15      3.70 o 
   3   8   7        3.01        1.88      2.73 o 
   4   8   7        3.05        0.00      2.31 o 
   5   8   7        5.32        2.28      2.70 o 
  -6   9   7        5.71        9.01     14.41 o 
  -5   9   7       10.35       -7.81     12.01 o 
  -4   9   7       16.44       21.02     16.21 o 
  -3   9   7        1.34      -15.31     10.21 o 
  -2   9   7        0.21        2.40     11.41 o 
  -1   9   7       17.59        8.41     11.41 o 
   1   9   7        0.57        1.20      7.21 o 
   2   9   7        3.81       -3.00      5.40 o 
   3   9   7       22.21        4.84      3.90 o 
   4   9   7        3.68        0.94      1.18 o 
  -3  10   7        2.57        7.81     14.41 o 
  -2  10   7        1.17        9.61     10.21 o 
  -1  10   7        6.60       20.42     14.41 o 
   0  10   7        0.25        8.41     10.81 o 
   1  10   7       46.87       19.22      9.61 o 
 -10   0   8       67.73       81.67     22.22 o 
  -9   0   8       72.73       67.26     20.42 o 
  -8   0   8       13.22       13.81     12.61 o 
  -7   0   8        1.66       12.61     15.01 o 
  -6   0   8       93.70       91.88     16.82 o 
  -5   0   8       70.79       76.87     17.42 o 
  -4   0   8       46.96       47.07     14.11 o 
  -3   0   8      139.85      232.41     30.03 o 
  -2   0   8       17.47       21.62     20.42 o 
  -1   0   8       23.49       40.84     22.22 o 
   0   0   8        0.84      -10.21     19.22 o 
   1   0   8        0.06      -10.81     13.21 o 
   2   0   8       45.18       63.66     19.82 o 
   3   0   8        1.92       -2.40     10.81 o 
   4   0   8        2.48        2.40     13.81 o 
   5   0   8        0.56        0.00      7.81 o 
   6   0   8        1.00        7.81      8.41 o 
   7   0   8       21.03        6.01      6.61 o 
 -10   1   8        0.10      -11.98      8.64 o 
  -9   1   8       51.38       48.76     11.44 o 
  -8   1   8        0.87        9.24     10.82 o 
  -7   1   8       20.20       13.23      8.95 o 
  -6   1   8        7.38       18.42      8.95 o 
  -5   1   8      187.12      199.46     16.34 o 
  -4   1   8        1.23       -1.76      6.91 o 
  -3   1   8        0.14       -2.70     11.47 o 
  -2   1   8       32.77       67.35     24.32 o 
  -1   1   8        0.04        2.45     10.53 o 
   0   1   8        4.02        2.02      9.81 o 
   1   1   8       43.46       44.00     13.41 o 
   2   1   8        4.71        4.78      8.64 o 
   3   1   8        0.12        0.05      9.91 o 
   4   1   8        3.37        1.98      7.18 o 
   5   1   8        4.56        6.31      7.22 o 
   6   1   8        0.05       -1.53      6.49 o 
   7   1   8        0.77        1.40      5.63 o 
 -10   2   8        4.06       -2.41     11.67 o 
  -9   2   8       15.66       38.65     11.80 o 
  -8   2   8       25.50       32.48     12.10 o 
  -7   2   8        0.95       11.41     10.17 o 
  -6   2   8       14.14        8.27      7.42 o 
  -5   2   8      115.98      137.26     13.76 o 
  -4   2   8      209.35      254.88     25.22 o 
  -3   2   8        5.18        4.91      6.21 o 
  -2   2   8        0.33       41.71     12.72 o 
  -1   2   8       29.41       39.64     13.84 o 
   0   2   8        0.98       -1.45     10.09 o 
   1   2   8        1.87       -2.24      8.21 o 
   2   2   8       20.90       20.01     10.44 o 
   3   2   8        2.85        4.60      9.21 o 
   4   2   8        5.57        4.95      8.33 o 
   5   2   8        0.00       -6.52      4.35 o 
   6   2   8        3.45        6.55      6.64 o 
   7   2   8        2.01       -0.05      4.89 o 
  -9   3   8       11.79        3.59     11.25 o 
  -8   3   8        6.25       13.99     10.82 o 
  -7   3   8       24.28       28.37     11.20 o 
  -6   3   8        0.47        1.85      7.94 o 
  -5   3   8       34.96       38.63     11.71 o 
  -4   3   8       33.84       46.13     11.53 o 
  -3   3   8      146.83      188.88     16.91 o 
  -2   3   8       24.31       45.55     12.23 o 
  -1   3   8        0.63        8.92     16.82 o 
   0   3   8       83.87      109.01     17.12 o 
   1   3   8      127.85      186.17     29.43 o 
   2   3   8       16.92       24.29     11.44 o 
   3   3   8        0.04       -1.80      6.12 o 
   4   3   8        1.95       -0.87      5.51 o 
   5   3   8        0.09       -1.47      4.54 o 
   6   3   8        2.03        0.60      3.37 o 
   7   3   8        2.28        1.34      4.39 o 
  -9   4   8       53.48       38.62     12.12 o 
  -8   4   8        0.99        1.97      9.08 o 
  -7   4   8        5.11       -3.41      7.77 o 
  -6   4   8        9.05       15.96      9.31 o 
  -5   4   8       99.09      103.95     12.48 o 
  -4   4   8       41.65       45.64     12.61 o 
  -3   4   8       50.35       52.32      8.66 o 
  -2   4   8       56.61       71.73      9.69 o 
  -1   4   8        2.77        7.22     15.31 o 
   0   4   8       22.79       28.20     11.33 o 
   1   4   8        1.07        3.23      8.88 o 
   2   4   8       20.25       23.99      8.73 o 
   3   4   8       22.53       21.42      7.52 o 
   4   4   8        2.28        1.22      4.54 o 
   5   4   8        2.18       -0.93      3.46 o 
   6   4   8        2.42        0.35      3.81 o 
  -8   5   8       12.96       22.38     11.67 o 
  -7   5   8        2.35        8.29     13.21 o 
  -6   5   8       37.36       49.27     11.71 o 
  -5   5   8        2.70        7.81     13.21 o 
  -4   5   8        8.34       15.01     13.81 o 
  -3   5   8       10.49        9.21      7.63 o 
  -2   5   8       25.77       41.76      8.87 o 
  -1   5   8       72.98       76.02     12.09 o 
   0   5   8        0.11        6.80      7.77 o 
   1   5   8        1.50       10.38      7.09 o 
   2   5   8        0.23        1.02      6.50 o 
   3   5   8       25.79       22.02      7.81 o 
   4   5   8       10.19        8.06      7.51 o 
   5   5   8       23.34       15.61     13.21 o 
   6   5   8        0.81        0.42      2.35 o 
  -7   6   8       31.13       27.12     11.71 o 
  -6   6   8       23.15       42.55     11.47 o 
  -5   6   8       14.48       22.22     14.41 o 
  -4   6   8       20.23       24.62     14.41 o 
  -3   6   8       16.40       16.25      6.66 o 
  -2   6   8       11.48       22.23      7.83 o 
  -1   6   8       18.15       23.92      7.59 o 
   0   6   8        9.50        8.87      6.69 o 
   1   6   8        2.75        2.83      4.46 o 
   2   6   8       13.43       13.09     11.11 o 
   3   6   8        1.49        1.46      4.46 o 
   4   6   8       71.38       16.82      6.01 o 
   5   6   8        0.06        1.17      2.30 o 
  -6   7   8        3.20      -13.21     13.21 o 
  -5   7   8        0.12       -6.01      9.61 o 
  -4   7   8       18.17       15.01     13.81 o 
  -3   7   8        0.00        9.76      6.24 o 
  -2   7   8       11.88       21.76      7.06 o 
  -1   7   8        0.24        7.52      5.25 o 
   0   7   8       45.80       44.60      7.26 o 
   1   7   8        3.81        0.73      4.24 o 
   2   7   8        9.67        5.49      4.43 o 
   3   7   8       19.75       14.41     16.21 o 
  -3   8   8       14.40       21.98      6.19 o 
  -2   8   8       11.58       16.82      7.26 o 
  -1   8   8       56.96       48.49     11.71 o 
   0   8   8        0.01        0.55      5.71 o 
   1   8   8        6.33        3.24      3.31 o 
  -7   1   9        5.52       -0.33      7.00 o 
  -6   1   9      143.12      152.11     15.27 o 
  -5   1   9        4.25       -1.05      6.33 o 
  -4   1   9       12.03       17.72      7.42 o 
  -3   1   9        0.49        0.64      7.23 o 
  -2   1   9        3.14      -15.95     13.51 o 
  -1   1   9        8.96       20.68     15.92 o 
   0   1   9       10.19       28.61     14.14 o 
   1   1   9       14.65       11.11     11.04 o 
   2   1   9       51.06       69.74     13.94 o 
   3   1   9        4.34        0.85      7.33 o 
   4   1   9       10.57        0.82      6.20 o 
  -7   2   9       17.99       13.58      9.31 o 
  -6   2   9        0.04        2.08      7.64 o 
  -5   2   9       25.80       13.69      7.00 o 
  -4   2   9       30.43       34.23     12.01 o 
  -3   2   9        2.18        6.91     11.39 o 
  -2   2   9      104.78      172.06     19.84 o 
  -1   2   9       30.47       59.59     17.16 o 
   0   2   9        9.62       36.20     15.15 o 
   1   2   9       10.74       17.03     11.53 o 
   2   2   9        1.18        1.54     10.09 o 
   3   2   9       19.63       21.45     10.09 o 
   4   2   9        1.94       -1.20      6.26 o 
  -6   3   9        1.77        3.00      9.34 o 
  -5   3   9        0.73        6.31      7.33 o 
  -4   3   9        7.57       19.82     13.81 o 
  -3   3   9       42.04       56.44     11.33 o 
  -2   3   9      142.25      230.23     22.64 o 
  -1   3   9       50.28       99.99     17.53 o 
   0   3   9       21.65       18.76     10.54 o 
   1   3   9        1.76       -6.57      6.33 o 
   2   3   9        0.03        0.47      6.12 o 
   3   3   9        5.39        0.89      5.89 o 
  -5   4   9        7.59       17.67      8.03 o 
  -4   4   9        0.83        1.20     12.01 o 
  -3   4   9       13.72       25.03      8.26 o 
  -2   4   9        7.78       12.68      7.59 o 
  -1   4   9       26.06       47.47     11.97 o 
   0   4   9       18.04       26.11     10.73 o 
   1   4   9        9.31        4.70      7.46 o 
   2   4   9        0.29       -3.27      6.33 o 
  -3   5   9       11.61       17.88     10.22 o 
  -2   5   9       23.15       31.78      8.41 o 
  -1   5   9       37.20       41.31      9.89 o 
   0   5   9       23.23       31.19      9.31 o 
                                                 
